# Supplementary material for: Unfolding and dynamics of affect bursts decoding in humans
Source: PLoS One. 2018 Oct 30;13(10):e0206216. doi: 10.1371/journal.pone.0206216 (PMC6207317; doi:10.1371/journal.pone.0206216)
Supplement: S1 Appendix — Data collected during the experiment. This corresponds to the responses of 80 participants over 8,400 stimuli. (CSV) [file pone.0206216.s001.csv]

Participant	Gender	Age	Degree	Language	Volume	Stimulus	Actor_Number	Actor_Gender	Emotion	Reiteration	Length	Duration_total	Ratio	Duration_Ratio_Category_4	Duration_Ratio_Category_10	nom	Number	Anger	Disgust	Fear	Joy	Neutral	Sadness	Surprise	Highest	Correct	Certainty	Response_Time
p1	M	27	maturite_professionelle	French	50	01peu134	1	M	Fear	4	50	750	6.666666667	d1_25	d0_10	01peu134_0-50	16	0	0	0	0	50	0	0	Neutral	0	11	0.000127315
p1	M	27	maturite_professionelle	French	50	01peu136	1	M	Fear	6	100	1200	8.333333333	d1_25	d0_10	01peu136_0-100	28	0	0	100	0	0	0	0	Fear	1	96	4.63E-05
p1	M	27	maturite_professionelle	French	50	01tri134	1	M	Sadness	4	50	950	5.263157895	d1_25	d0_10	01tri134_0-50	78	0	0	0	0	49	0	0	Neutral	0	8	4.63E-05
p1	M	27	maturite_professionelle	French	50	02tri136	2	F	Sadness	6	200	2050	9.756097561	d1_25	d0_10	02tri136_0-200	56	0	0	0	0	0	0	59	Surprise	0	51	0.000127315
p1	M	27	maturite_professionelle	French	50	03col133	3	M	Anger	3	150	2150	6.976744186	d1_25	d0_10	03col133_0-150	34	0	0	60	0	0	0	0	Fear	0	57	6.94E-05
p1	M	27	maturite_professionelle	French	50	03col133	3	M	Anger	3	100	2150	4.651162791	d1_25	d0_10	03col133_0-100	72	0	0	0	0	0	0	38	Surprise	0	65	0.000138889
p1	M	27	maturite_professionelle	French	50	03joi131	3	M	Joy	1	400	5050	7.920792079	d1_25	d0_10	03joi131_0-400	90	0	0	59	0	0	0	0	Fear	0	35	9.26E-05
p1	M	27	maturite_professionelle	French	50	05deg137	5	M	Disgust	7	50	550	9.090909091	d1_25	d0_10	05deg137_0-50	54	0	0	0	0	0	0	44	Surprise	0	2	5.79E-05
p1	M	27	maturite_professionelle	French	50	06tri133	6	F	Sadness	3	50	950	5.263157895	d1_25	d0_10	06tri133_0-50	25	0	0	0	63	0	0	50	Joy	0	50	0.000127315
p1	M	27	maturite_professionelle	French	50	09col133	9	F	Anger	3	50	1350	3.703703704	d1_25	d0_10	09col133_0-50	35	0	0	0	0	49	0	0	Neutral	0	4	5.79E-05
p1	M	27	maturite_professionelle	French	50	09deg137	9	F	Disgust	7	50	550	9.090909091	d1_25	d0_10	09deg137_0-50	22	0	0	0	0	0	0	52	Surprise	0	10	0.000104167
p1	M	27	maturite_professionelle	French	50	01col131	1	M	Anger	1	100	850	11.76470588	d1_25	d1_20	01col131_0-100	70	0	0	76	0	0	0	27	Fear	0	75	6.94E-05
p1	M	27	maturite_professionelle	French	50	01int135	1	M	Neutral	5	100	950	10.52631579	d1_25	d1_20	01int135_0-100	26	0	0	0	97	0	0	0	Joy	0	65	5.79E-05
p1	M	27	maturite_professionelle	French	50	01joi131	1	M	Joy	1	100	900	11.11111111	d1_25	d1_20	01joi131_0-100	64	0	0	0	0	49	0	0	Neutral	0	27	9.26E-05
p1	M	27	maturite_professionelle	French	50	04joi133	4	M	Joy	3	350	1950	17.94871795	d1_25	d1_20	04joi133_0-350	38	15	0	35	0	0	61	0	Sadness	0	74	0.000162037
p1	M	27	maturite_professionelle	French	50	04joi133	4	M	Joy	3	350	1950	17.94871795	d1_25	d1_20	04joi133_0-350	67	0	0	90	0	0	62	0	Fear	0	80	8.10E-05
p1	M	27	maturite_professionelle	French	50	05joi135	5	M	Joy	5	200	1000	20	d1_25	d1_20	05joi135_0-200	12	63	0	0	0	0	63	0	/	0	51	0.000266204
p1	M	27	maturite_professionelle	French	50	09int133	9	F	Neutral	3	200	1050	19.04761905	d1_25	d1_20	09int133_0-200	41	0	0	0	37	0	0	49	Surprise	0	92	0.000127315
p1	M	27	maturite_professionelle	French	50	02deg132	2	F	Disgust	2	550	2550	21.56862745	d1_25	d2_30	02deg132_0-550	44	0	60	0	0	0	0	0	Disgust	1	76	9.26E-05
p1	M	27	maturite_professionelle	French	50	04joi134	4	M	Joy	4	850	4100	20.73170732	d1_25	d2_30	04joi134_0-850	36	0	0	94	0	0	94	0	/	0	86	0.000104167
p1	M	27	maturite_professionelle	French	50	05joi134	5	M	Joy	4	250	1000	25	d1_25	d2_30	05joi134_0-250	11	75	0	0	0	0	0	75	/	0	97	0.000277778
p1	M	27	maturite_professionelle	French	50	08col133	8	M	Anger	3	150	600	25	d1_25	d2_30	08col133_0-150	91	0	0	89	0	0	38	0	Fear	0	72	9.26E-05
p1	M	27	maturite_professionelle	French	50	02joi133	2	F	Joy	3	500	1750	28.57142857	d2_50	d2_30	02joi133_0-500	69	0	0	85	0	0	0	67	Fear	0	79	9.26E-05
p1	M	27	maturite_professionelle	French	50	02tri136	2	F	Sadness	6	600	2050	29.26829268	d2_50	d2_30	02tri136_0-600	2	0	61	100	0	0	30	0	Fear	0	100	0.000300926
p1	M	27	maturite_professionelle	French	50	03col133	3	M	Anger	3	600	2150	27.90697674	d2_50	d2_30	03col133_0-600	105	0	0	0	0	0	57	0	Sadness	0	78	6.94E-05
p1	M	27	maturite_professionelle	French	50	03int133	3	M	Neutral	3	550	2150	25.58139535	d2_50	d2_30	03int133_0-550	1	50	0	82	0	0	0	0	Fear	0	51	0.000277778
p1	M	27	maturite_professionelle	French	50	01peu136	1	M	Fear	6	450	1200	37.5	d2_50	d3_40	01peu136_0-450	80	0	0	100	0	0	0	0	Fear	1	100	3.47E-05
p1	M	27	maturite_professionelle	French	50	02deg132	2	F	Disgust	2	850	2550	33.33333333	d2_50	d3_40	02deg132_0-850	76	0	96	0	0	0	0	0	Disgust	1	87	8.10E-05
p1	M	27	maturite_professionelle	French	50	03joi131	3	M	Joy	1	2000	5050	39.6039604	d2_50	d3_40	03joi131_0-2000	49	0	0	57	0	0	0	0	Fear	0	82	8.10E-05
p1	M	27	maturite_professionelle	French	50	04joi133	4	M	Joy	3	650	1950	33.33333333	d2_50	d3_40	04joi133_0-650	39	0	0	74	0	0	83	0	Sadness	0	93	0.000104167
p1	M	27	maturite_professionelle	French	50	05col133	5	M	Anger	3	300	900	33.33333333	d2_50	d3_40	05col133_0-300	42	93	0	49	0	0	0	49	Anger	1	100	0.000185185
p1	M	27	maturite_professionelle	French	50	08col131	8	M	Anger	1	150	400	37.5	d2_50	d3_40	08col131_0-150	31	27	0	98	0	0	0	0	Fear	0	89	8.10E-05
p1	M	27	maturite_professionelle	French	50	08int138	8	M	Neutral	8	350	900	38.88888889	d2_50	d3_40	08int138_0-350	84	0	2	0	0	49	0	0	Neutral	1	51	0.000138889
p1	M	27	maturite_professionelle	French	50	09col133	9	F	Anger	3	450	1350	33.33333333	d2_50	d3_40	09col133_0-450	86	100	0	0	0	0	0	0	Anger	1	100	3.47E-05
p1	M	27	maturite_professionelle	French	50	10tri134	10	F	Sadness	4	350	950	36.84210526	d2_50	d3_40	10tri134_0-350	79	0	0	0	0	65	0	0	Neutral	0	77	6.94E-05
p1	M	27	maturite_professionelle	French	50	01col136	1	M	Anger	6	400	900	44.44444444	d2_50	d4_50	01col136_0-400	100	66	0	0	0	0	0	0	Anger	1	76	5.79E-05
p1	M	27	maturite_professionelle	French	50	02col132	2	F	Anger	2	250	550	45.45454545	d2_50	d4_50	02col132_0-250	62	100	0	0	0	0	0	0	Anger	1	100	3.47E-05
p1	M	27	maturite_professionelle	French	50	02int132	2	F	Neutral	2	300	700	42.85714286	d2_50	d4_50	02int132_0-300	27	0	0	0	93	0	0	42	Joy	0	88	0.000127315
p1	M	27	maturite_professionelle	French	50	02int132	2	F	Neutral	2	350	700	50	d2_50	d4_50	02int132_0-350	92	0	0	0	0	53	0	0	Neutral	1	51	5.79E-05
p1	M	27	maturite_professionelle	French	50	02joi131	2	F	Joy	1	1150	2350	48.93617021	d2_50	d4_50	02joi131_0-1150	5	0	0	100	0	0	30	0	Fear	0	100	0.000115741
p1	M	27	maturite_professionelle	French	50	03joi131	3	M	Joy	1	2250	5050	44.55445545	d2_50	d4_50	03joi131_0-2250	58	0	0	86	0	0	28	0	Fear	0	77	0.000115741
p1	M	27	maturite_professionelle	French	50	04tri131	4	M	Sadness	1	800	1600	50	d2_50	d4_50	04tri131_0-800	45	0	0	0	0	100	0	0	Neutral	0	100	4.63E-05
p1	M	27	maturite_professionelle	French	50	06joi132	6	F	Joy	2	450	1000	45	d2_50	d4_50	06joi132_0-450	83	0	0	0	0	0	22	94	Surprise	0	95	5.79E-05
p1	M	27	maturite_professionelle	French	50	07int132	7	F	Neutral	2	600	1250	48	d2_50	d4_50	07int132_0-600	46	0	0	0	14	68	0	0	Neutral	1	84	0.000231481
p1	M	27	maturite_professionelle	French	50	08tri137	8	M	Sadness	7	1750	3750	46.66666667	d2_50	d4_50	08tri137_0-1750	43	0	0	0	11	0	0	4	Joy	0	49	0.000185185
p1	M	27	maturite_professionelle	French	50	09int133	9	F	Neutral	3	450	1050	42.85714286	d2_50	d4_50	09int133_0-450	50	0	0	0	0	0	0	100	Surprise	0	100	3.47E-05
p1	M	27	maturite_professionelle	French	50	10deg1310	10	F	Disgust	10	150	350	42.85714286	d2_50	d4_50	10deg1310_0-150	75	0	0	0	0	0	0	71	Surprise	0	71	5.79E-05
p1	M	27	maturite_professionelle	French	50	10peu134	10	F	Fear	4	200	450	44.44444444	d2_50	d4_50	10peu134_0-200	40	0	0	94	0	0	0	63	Fear	1	100	0.000104167
p1	M	27	maturite_professionelle	French	50	01col131	1	M	Anger	1	500	850	58.82352941	d3_75	d5_60	01col131_0-500	29	97	0	0	0	0	0	0	Anger	1	100	9.26E-05
p1	M	27	maturite_professionelle	French	50	02joi133	2	F	Joy	3	900	1750	51.42857143	d3_75	d5_60	02joi133_0-900	52	0	0	76	0	0	0	75	Fear	0	58	0.000115741
p1	M	27	maturite_professionelle	French	50	02joi133	2	F	Joy	3	1050	1750	60	d3_75	d5_60	02joi133_0-1050	104	0	0	50	0	0	51	0	Sadness	0	91	0.000115741
p1	M	27	maturite_professionelle	French	50	04peu134	4	M	Fear	4	850	1550	54.83870968	d3_75	d5_60	04peu134_0-850	20	0	0	0	0	0	99	63	Sadness	0	92	0.000104167
p1	M	27	maturite_professionelle	French	50	06int131	6	F	Neutral	1	700	1250	56	d3_75	d5_60	06int131_0-700	59	0	0	0	50	0	0	0	Joy	0	95	0.000150463
p1	M	27	maturite_professionelle	French	50	06tri133	6	F	Sadness	3	500	950	52.63157895	d3_75	d5_60	06tri133_0-500	13	0	10	0	66	26	0	65	Joy	0	77	0.000243056
p1	M	27	maturite_professionelle	French	50	08col133	8	M	Anger	3	350	600	58.33333333	d3_75	d5_60	08col133_0-350	77	0	0	100	0	0	0	0	Fear	0	95	4.63E-05
p1	M	27	maturite_professionelle	French	50	01col136	1	M	Anger	6	600	900	66.66666667	d3_75	d6_70	01col136_0-600	85	94	0	0	0	0	0	0	Anger	1	83	6.94E-05
p1	M	27	maturite_professionelle	French	50	01tri134	1	M	Sadness	4	600	950	63.15789474	d3_75	d6_70	01tri134_0-600	3	0	0	0	0	50	0	0	Neutral	0	94	0.000173611
p1	M	27	maturite_professionelle	French	50	03col131	3	M	Anger	1	1350	2150	62.79069767	d3_75	d6_70	03col131_0-1350	24	19	0	87	0	0	0	0	Fear	0	82	0.000208333
p1	M	27	maturite_professionelle	French	50	03tri135	3	M	Sadness	5	450	650	69.23076923	d3_75	d6_70	03tri135_0-450	103	0	0	0	0	53	0	0	Neutral	0	84	3.47E-05
p1	M	27	maturite_professionelle	French	50	05tri134	5	M	Sadness	4	300	450	66.66666667	d3_75	d6_70	05tri134_0-300	88	0	0	0	0	66	0	0	Neutral	0	90	8.10E-05
p1	M	27	maturite_professionelle	French	50	06int132	6	F	Neutral	2	900	1400	64.28571429	d3_75	d6_70	06int132_0-900	66	0	0	0	61	0	0	0	Joy	0	50	0.000162037
p1	M	27	maturite_professionelle	French	50	07col131	7	F	Anger	1	700	1000	70	d3_75	d6_70	07col131_0-700	17	100	0	0	0	0	0	0	Anger	1	100	5.79E-05
p1	M	27	maturite_professionelle	French	50	07peu131	7	F	Fear	1	300	450	66.66666667	d3_75	d6_70	07peu131_0-300	101	0	0	97	0	0	0	0	Fear	1	94	6.94E-05
p1	M	27	maturite_professionelle	French	50	07tri131	7	F	Sadness	1	1000	1600	62.5	d3_75	d6_70	07tri131_0-1000	10	0	0	50	0	0	70	0	Sadness	1	96	0.000138889
p1	M	27	maturite_professionelle	French	50	09joi136	9	F	Joy	6	500	750	66.66666667	d3_75	d6_70	09joi136_0-500	93	0	0	78	0	0	41	50	Fear	0	73	0.000138889
p1	M	27	maturite_professionelle	French	50	10col138	10	F	Anger	8	400	600	66.66666667	d3_75	d6_70	10col138_0-400	19	100	0	0	0	0	0	0	Anger	1	100	9.26E-05
p1	M	27	maturite_professionelle	French	50	10tri131	10	F	Sadness	1	550	850	64.70588235	d3_75	d6_70	10tri131_0-550	7	0	0	0	0	0	87	0	Sadness	1	89	0.000127315
p1	M	27	maturite_professionelle	French	50	10tri131	10	F	Sadness	1	550	850	64.70588235	d3_75	d6_70	10tri131_0-550	47	0	0	0	0	0	40	0	Sadness	1	81	4.63E-05
p1	M	27	maturite_professionelle	French	50	02tri131	2	F	Sadness	1	250	350	71.42857143	d3_75	d7_80	02tri131_0-250	33	0	0	0	0	0	0	60	Surprise	0	53	5.79E-05
p1	M	27	maturite_professionelle	French	50	03col131	3	M	Anger	1	1600	2150	74.41860465	d3_75	d7_80	03col131_0-1600	15	94	0	94	0	0	0	0	Anger	1	95	0.000138889
p1	M	27	maturite_professionelle	French	50	04deg132	4	M	Disgust	2	800	1100	72.72727273	d3_75	d7_80	04deg132_0-800	48	0	100	0	0	0	0	0	Disgust	1	85	4.63E-05
p1	M	27	maturite_professionelle	French	50	04tri135	4	M	Sadness	5	900	1200	75	d3_75	d7_80	04tri135_0-900	23	0	0	0	0	85	0	0	Neutral	0	89	0.000104167
p1	M	27	maturite_professionelle	French	50	06tri132	6	F	Sadness	2	1450	1950	74.35897436	d3_75	d7_80	06tri132_0-1450	82	0	0	74	0	0	22	0	Fear	0	83	6.94E-05
p1	M	27	maturite_professionelle	French	50	10deg1310	10	F	Disgust	10	250	350	71.42857143	d3_75	d7_80	10deg1310_0-250	9	0	0	0	0	51	0	69	Surprise	0	50	0.0003125
p1	M	27	maturite_professionelle	French	50	04tri135	4	M	Sadness	5	950	1200	79.16666667	d4_100	d7_80	04tri135_0-950	68	0	0	4	0	82	0	0	Neutral	0	80	0.000231481
p1	M	27	maturite_professionelle	French	50	07col131	7	F	Anger	1	800	1000	80	d4_100	d7_80	07col131_0-800	98	99	0	0	0	0	0	0	Anger	1	100	4.63E-05
p1	M	27	maturite_professionelle	French	50	07tri134	7	F	Sadness	4	1400	1850	75.67567568	d4_100	d7_80	07tri134_0-1400	30	0	0	0	26	51	73	0	Sadness	1	96	0.000219907
p1	M	27	maturite_professionelle	French	50	08peu134	8	M	Fear	4	800	1050	76.19047619	d4_100	d7_80	08peu134_0-800	18	0	0	100	0	0	0	0	Fear	1	100	4.63E-05
p1	M	27	maturite_professionelle	French	50	08tri137	8	M	Sadness	7	3000	3750	80	d4_100	d7_80	08tri137_0-3000	74	0	0	0	60	0	0	27	Joy	0	57	0.000115741
p1	M	27	maturite_professionelle	French	50	02deg132	2	F	Disgust	2	2200	2550	86.2745098	d4_100	d8_90	02deg132_0-2200	14	0	75	0	0	0	0	0	Disgust	1	91	0.000162037
p1	M	27	maturite_professionelle	French	50	02joi131	2	F	Joy	1	1950	2350	82.9787234	d4_100	d8_90	02joi131_0-1950	89	0	0	0	0	0	50	51	Surprise	0	85	6.94E-05
p1	M	27	maturite_professionelle	French	50	02tri136	2	F	Sadness	6	1700	2050	82.92682927	d4_100	d8_90	02tri136_0-1700	37	0	0	0	0	0	81	0	Sadness	1	89	9.26E-05
p1	M	27	maturite_professionelle	French	50	03col133	3	M	Anger	3	1800	2150	83.72093023	d4_100	d8_90	03col133_0-1800	4	100	50	0	0	0	23	0	Anger	1	100	0.000266204
p1	M	27	maturite_professionelle	French	50	03joi131	3	M	Joy	1	4450	5050	88.11881188	d4_100	d8_90	03joi131_0-4450	8	0	0	49	0	0	99	0	Sadness	0	90	0.000150463
p1	M	27	maturite_professionelle	French	50	03joi131	3	M	Joy	1	4400	5050	87.12871287	d4_100	d8_90	03joi131_0-4400	71	0	0	0	0	0	93	0	Sadness	0	90	6.94E-05
p1	M	27	maturite_professionelle	French	50	03joi133	3	M	Joy	3	2150	2500	86	d4_100	d8_90	03joi133_0-2150	61	56	0	33	0	0	0	0	Anger	0	50	0.000127315
p1	M	27	maturite_professionelle	French	50	03tri133	3	M	Sadness	3	2950	3500	84.28571429	d4_100	d8_90	03tri133_0-2950	32	0	0	0	42	0	0	0	Joy	0	94	0.000231481
p1	M	27	maturite_professionelle	French	50	06col132	6	F	Anger	2	550	650	84.61538462	d4_100	d8_90	06col132_0-550	94	100	0	0	0	0	0	0	Anger	1	100	3.47E-05
p1	M	27	maturite_professionelle	French	50	06peu136	6	F	Fear	6	900	1000	90	d4_100	d8_90	06peu136_0-900	73	0	0	89	0	0	29	0	Fear	1	89	8.10E-05
p1	M	27	maturite_professionelle	French	50	07tri134	7	F	Sadness	4	1600	1850	86.48648649	d4_100	d8_90	07tri134_0-1600	60	0	0	0	0	0	65	0	Sadness	1	51	0.000150463
p1	M	27	maturite_professionelle	French	50	10tri134	10	F	Sadness	4	800	950	84.21052632	d4_100	d8_90	10tri134_0-800	63	0	0	0	0	42	18	0	Neutral	0	51	4.63E-05
p1	M	27	maturite_professionelle	French	50	01joi131	1	M	Joy	1	850	900	94.44444444	d4_100	d9_100	01joi131_0-850	87	0	0	0	0	0	91	0	Sadness	0	93	6.94E-05
p1	M	27	maturite_professionelle	French	50	01peu136	1	M	Fear	6	1200	1200	100	d4_100	d9_100	01peu136_0-1200	81	0	0	95	0	0	26	0	Fear	1	94	9.26E-05
p1	M	27	maturite_professionelle	French	50	03col131	3	M	Anger	1	2150	2150	100	d4_100	d9_100	03col131_0-2150	51	82	0	0	0	0	0	0	Anger	1	69	5.79E-05
p1	M	27	maturite_professionelle	French	50	03int131	3	M	Neutral	1	1700	1700	100	d4_100	d9_100	03int131_0-1700	95	0	0	0	0	50	0	0	Neutral	1	64	0.000173611
p1	M	27	maturite_professionelle	French	50	03joi131	3	M	Joy	1	5050	5050	100	d4_100	d9_100	03joi131_0-5050	102	0	0	0	0	0	83	0	Sadness	0	97	6.94E-05
p1	M	27	maturite_professionelle	French	50	03peu132	3	M	Fear	2	550	600	91.66666667	d4_100	d9_100	03peu132_0-550	97	0	0	35	0	0	94	0	Sadness	0	86	8.10E-05
p1	M	27	maturite_professionelle	French	50	04deg133	4	M	Disgust	3	1050	1150	91.30434783	d4_100	d9_100	04deg133_0-1050	65	0	100	0	0	0	0	0	Disgust	1	100	6.94E-05
p1	M	27	maturite_professionelle	French	50	05col132	5	M	Anger	2	700	750	93.33333333	d4_100	d9_100	05col132_0-700	21	91	0	0	0	0	0	0	Anger	1	96	0.000162037
p1	M	27	maturite_professionelle	French	50	05tri132	5	M	Sadness	2	1300	1300	100	d4_100	d9_100	05tri132_0-1300	53	0	0	0	4	9	0	0	Neutral	0	52	0.000173611
p1	M	27	maturite_professionelle	French	50	06peu133	6	F	Fear	3	950	950	100	d4_100	d9_100	06peu133_0-950	99	0	0	93	0	0	68	0	Fear	1	85	0.000115741
p1	M	27	maturite_professionelle	French	50	07int137	7	F	Neutral	7	1350	1450	93.10344828	d4_100	d9_100	07int137_0-1350	6	0	0	0	80	0	0	50	Joy	0	100	0.00037037
p1	M	27	maturite_professionelle	French	50	08int138	8	M	Neutral	8	850	900	94.44444444	d4_100	d9_100	08int138_0-850	57	0	78	0	0	0	26	0	Disgust	0	63	0.000150463
p1	M	27	maturite_professionelle	French	50	08tri137	8	M	Sadness	7	3550	3750	94.66666667	d4_100	d9_100	08tri137_0-3550	96	0	0	0	0	50	0	0	Neutral	0	92	0.000104167
p1	M	27	maturite_professionelle	French	50	09deg131	9	F	Disgust	1	950	1050	90.47619048	d4_100	d9_100	09deg131_0-950	55	0	100	0	0	0	0	0	Disgust	1	94	5.79E-05
p10	F	19	baccalaureat_1	French	70	01tri134	1	M	Sadness	4	50	950	5.263157895	d1_25	d0_10	01tri134_0-50	56	0	0	0	0	100	0	0	Neutral	0	100	5.79E-05
p10	F	19	baccalaureat_1	French	70	04joi134	4	M	Joy	4	250	4100	6.097560976	d1_25	d0_10	04joi134_0-250	19	0	0	87	0	0	0	0	Fear	0	80	0.000138889
p10	F	19	baccalaureat_1	French	70	06peu136	6	F	Fear	6	50	1000	5	d1_25	d0_10	06peu136_0-50	75	0	0	0	0	4	0	30	Surprise	0	50	9.26E-05
p10	F	19	baccalaureat_1	French	70	08col133	8	M	Anger	3	50	600	8.333333333	d1_25	d0_10	08col133_0-50	72	0	0	0	0	8	0	72	Surprise	0	76	0.000127315
p10	F	19	baccalaureat_1	French	70	08joi1318	8	M	Joy	18	50	600	8.333333333	d1_25	d0_10	08joi1318_0-50	6	0	0	0	0	49	0	0	Neutral	0	16	9.26E-05
p10	F	19	baccalaureat_1	French	70	01col131	1	M	Anger	1	100	850	11.76470588	d1_25	d1_20	01col131_0-100	105	0	0	0	0	100	0	0	Neutral	0	100	4.63E-05
p10	F	19	baccalaureat_1	French	70	01col136	1	M	Anger	6	150	900	16.66666667	d1_25	d1_20	01col136_0-150	24	0	0	0	0	95	0	0	Neutral	0	74	4.63E-05
p10	F	19	baccalaureat_1	French	70	01col136	1	M	Anger	6	100	900	11.11111111	d1_25	d1_20	01col136_0-100	73	0	0	0	0	100	0	0	Neutral	0	100	6.94E-05
p10	F	19	baccalaureat_1	French	70	01int135	1	M	Neutral	5	100	950	10.52631579	d1_25	d1_20	01int135_0-100	58	0	0	0	0	100	0	0	Neutral	1	100	4.63E-05
p10	F	19	baccalaureat_1	French	70	01joi131	1	M	Joy	1	100	900	11.11111111	d1_25	d1_20	01joi131_0-100	32	0	0	0	0	89	0	0	Neutral	0	80	5.79E-05
p10	F	19	baccalaureat_1	French	70	01tri134	1	M	Sadness	4	150	950	15.78947368	d1_25	d1_20	01tri134_0-150	98	0	0	0	0	100	0	0	Neutral	0	100	3.47E-05
p10	F	19	baccalaureat_1	French	70	02deg132	2	F	Disgust	2	300	2550	11.76470588	d1_25	d1_20	02deg132_0-300	87	0	0	0	0	52	0	0	Neutral	0	36	5.79E-05
p10	F	19	baccalaureat_1	French	70	03int131	3	M	Neutral	1	200	1700	11.76470588	d1_25	d1_20	03int131_0-200	70	0	0	0	0	100	0	0	Neutral	1	100	3.47E-05
p10	F	19	baccalaureat_1	French	70	04peu133	4	M	Fear	3	100	750	13.33333333	d1_25	d1_20	04peu133_0-100	47	0	0	0	31	51	0	0	Neutral	0	58	6.94E-05
p10	F	19	baccalaureat_1	French	70	05joi134	5	M	Joy	4	200	1000	20	d1_25	d1_20	05joi134_0-200	63	0	0	0	0	100	0	0	Neutral	0	100	4.63E-05
p10	F	19	baccalaureat_1	French	70	06tri133	6	F	Sadness	3	100	950	10.52631579	d1_25	d1_20	06tri133_0-100	102	0	0	0	2	100	0	0	Neutral	0	100	8.10E-05
p10	F	19	baccalaureat_1	French	70	07peu132	7	F	Fear	2	150	750	20	d1_25	d1_20	07peu132_0-150	68	0	0	21	0	0	0	0	Fear	1	49	6.94E-05
p10	F	19	baccalaureat_1	French	70	10col137	10	F	Anger	7	400	2250	17.77777778	d1_25	d1_20	10col137_0-400	85	100	0	0	0	0	0	0	Anger	1	100	6.94E-05
p10	F	19	baccalaureat_1	French	70	04tri131	4	M	Sadness	1	400	1600	25	d1_25	d2_30	04tri131_0-400	60	0	0	0	0	100	0	0	Neutral	0	84	6.94E-05
p10	F	19	baccalaureat_1	French	70	05joi135	5	M	Joy	5	250	1000	25	d1_25	d2_30	05joi135_0-250	41	0	0	0	0	51	0	0	Neutral	0	92	4.63E-05
p10	F	19	baccalaureat_1	French	70	06int132	6	F	Neutral	2	300	1400	21.42857143	d1_25	d2_30	06int132_0-300	80	0	0	0	0	0	0	84	Surprise	0	100	4.63E-05
p10	F	19	baccalaureat_1	French	70	09joi136	9	F	Joy	6	200	750	26.66666667	d2_50	d2_30	09joi136_0-200	77	0	0	70	0	0	0	69	Fear	0	100	9.26E-05
p10	F	19	baccalaureat_1	French	70	02tri136	2	F	Sadness	6	750	2050	36.58536585	d2_50	d3_40	02tri136_0-750	92	0	0	0	0	29	29	0	/	0	51	5.79E-05
p10	F	19	baccalaureat_1	French	70	01joi134	1	M	Joy	4	350	1150	30.43478261	d2_50	d3_40	01joi134_0-350	29	0	0	0	74	0	0	0	Joy	1	51	4.63E-05
p10	F	19	baccalaureat_1	French	70	01peu136	1	M	Fear	6	450	1200	37.5	d2_50	d3_40	01peu136_0-450	95	0	0	49	0	0	0	0	Fear	1	87	5.79E-05
p10	F	19	baccalaureat_1	French	70	02joi133	2	F	Joy	3	600	1750	34.28571429	d2_50	d3_40	02joi133_0-600	30	0	0	66	0	50	0	0	Fear	0	51	6.94E-05
p10	F	19	baccalaureat_1	French	70	02peu1310	2	F	Fear	10	450	1300	34.61538462	d2_50	d3_40	02peu1310_0-450	22	0	0	0	86	0	0	41	Joy	0	58	9.26E-05
p10	F	19	baccalaureat_1	French	70	03col133	3	M	Anger	3	700	2150	32.55813953	d2_50	d3_40	03col133_0-700	44	83	0	0	0	0	0	0	Anger	1	100	5.79E-05
p10	F	19	baccalaureat_1	French	70	03joi133	3	M	Joy	3	900	2500	36	d2_50	d3_40	03joi133_0-900	90	0	0	0	88	0	0	0	Joy	1	100	5.79E-05
p10	F	19	baccalaureat_1	French	70	03peu131	3	M	Fear	1	400	1100	36.36363636	d2_50	d3_40	03peu131_0-400	59	0	0	100	0	0	0	0	Fear	1	100	5.79E-05
p10	F	19	baccalaureat_1	French	70	04deg133	4	M	Disgust	3	450	1150	39.13043478	d2_50	d3_40	04deg133_0-450	101	0	85	84	0	0	0	0	Disgust	1	100	9.26E-05
p10	F	19	baccalaureat_1	French	70	04joi134	4	M	Joy	4	1300	4100	31.70731707	d2_50	d3_40	04joi134_0-1300	86	0	0	75	4	0	0	0	Fear	0	87	0.000115741
p10	F	19	baccalaureat_1	French	70	04tri131	4	M	Sadness	1	550	1600	34.375	d2_50	d3_40	04tri131_0-550	34	0	0	0	0	100	0	0	Neutral	0	100	5.79E-05
p10	F	19	baccalaureat_1	French	70	06peu136	6	F	Fear	6	400	1000	40	d2_50	d3_40	06peu136_0-400	96	0	0	34	0	0	0	33	Fear	1	91	0.000104167
p10	F	19	baccalaureat_1	French	70	07int132	7	F	Neutral	2	400	1250	32	d2_50	d3_40	07int132_0-400	10	0	0	0	0	100	0	0	Neutral	1	100	6.94E-05
p10	F	19	baccalaureat_1	French	70	08tri137	8	M	Sadness	7	1350	3750	36	d2_50	d3_40	08tri137_0-1350	78	0	0	0	25	26	0	0	Neutral	0	70	5.79E-05
p10	F	19	baccalaureat_1	French	70	09joi135	9	F	Joy	5	200	500	40	d2_50	d3_40	09joi135_0-200	64	0	0	0	0	0	0	86	Surprise	0	78	6.94E-05
p10	F	19	baccalaureat_1	French	70	10peu1310	10	F	Fear	10	100	300	33.33333333	d2_50	d3_40	10peu1310_0-100	35	0	0	0	0	100	0	0	Neutral	0	100	8.10E-05
p10	F	19	baccalaureat_1	French	70	01col136	1	M	Anger	6	450	900	50	d2_50	d4_50	01col136_0-450	9	77	0	0	0	0	0	0	Anger	1	53	9.26E-05
p10	F	19	baccalaureat_1	French	70	02col132	2	F	Anger	2	250	550	45.45454545	d2_50	d4_50	02col132_0-250	3	75	0	57	0	0	0	0	Anger	1	51	0.000150463
p10	F	19	baccalaureat_1	French	70	02deg134	2	F	Disgust	4	1000	2400	41.66666667	d2_50	d4_50	02deg134_0-1000	21	0	100	0	0	0	0	0	Disgust	1	100	5.79E-05
p10	F	19	baccalaureat_1	French	70	02int132	2	F	Neutral	2	350	700	50	d2_50	d4_50	02int132_0-350	13	0	0	0	0	100	0	0	Neutral	1	100	0.000104167
p10	F	19	baccalaureat_1	French	70	02joi131	2	F	Joy	1	1150	2350	48.93617021	d2_50	d4_50	02joi131_0-1150	16	0	0	0	53	0	0	0	Joy	1	34	8.10E-05
p10	F	19	baccalaureat_1	French	70	03joi131	3	M	Joy	1	2450	5050	48.51485149	d2_50	d4_50	03joi131_0-2450	104	0	0	0	0	100	0	0	Neutral	0	100	5.79E-05
p10	F	19	baccalaureat_1	French	70	03tri133	3	M	Sadness	3	1550	3500	44.28571429	d2_50	d4_50	03tri133_0-1550	81	0	0	0	21	0	0	0	Joy	0	24	3.47E-05
p10	F	19	baccalaureat_1	French	70	04col137	4	M	Anger	7	700	1550	45.16129032	d2_50	d4_50	04col137_0-700	55	92	0	0	0	0	0	0	Anger	1	100	4.63E-05
p10	F	19	baccalaureat_1	French	70	04joi134	4	M	Joy	4	1650	4100	40.24390244	d2_50	d4_50	04joi134_0-1650	66	0	0	0	90	0	0	16	Joy	1	71	9.26E-05
p10	F	19	baccalaureat_1	French	70	04peu134	4	M	Fear	4	650	1550	41.93548387	d2_50	d4_50	04peu134_0-650	2	0	0	100	0	0	0	0	Fear	1	100	0.000115741
p10	F	19	baccalaureat_1	French	70	06joi134	6	F	Joy	4	1050	2400	43.75	d2_50	d4_50	06joi134_0-1050	91	0	0	51	52	0	0	0	Joy	1	100	0.000127315
p10	F	19	baccalaureat_1	French	70	06tri133	6	F	Sadness	3	400	950	42.10526316	d2_50	d4_50	06tri133_0-400	71	0	0	0	0	17	0	0	Neutral	0	10	8.10E-05
p10	F	19	baccalaureat_1	French	70	09col132	9	F	Anger	2	300	600	50	d2_50	d4_50	09col132_0-300	62	87	0	81	0	0	0	0	Anger	1	77	0.000104167
p10	F	19	baccalaureat_1	French	70	09deg137	9	F	Disgust	7	250	550	45.45454545	d2_50	d4_50	09deg137_0-250	48	0	66	0	0	0	0	0	Disgust	1	100	4.63E-05
p10	F	19	baccalaureat_1	French	70	09int1310	9	F	Neutral	10	450	900	50	d2_50	d4_50	09int1310_0-450	5	0	0	0	50	0	0	85	Surprise	0	51	0.000104167
p10	F	19	baccalaureat_1	French	70	10col137	10	F	Anger	7	1100	2250	48.88888889	d2_50	d4_50	10col137_0-1100	65	63	0	0	64	0	0	0	Joy	0	46	8.10E-05
p10	F	19	baccalaureat_1	French	70	07joi135	7	F	Joy	5	250	450	55.55555556	d3_75	d5_60	07joi135_0-250	27	0	0	0	51	51	0	0	Joy	1	52	8.10E-05
p10	F	19	baccalaureat_1	French	70	02col133	2	F	Anger	3	600	1150	52.17391304	d3_75	d5_60	02col133_0-600	82	100	0	0	0	0	0	0	Anger	1	100	5.79E-05
p10	F	19	baccalaureat_1	French	70	02tri136	2	F	Sadness	6	1200	2050	58.53658537	d3_75	d5_60	02tri136_0-1200	42	0	50	79	0	0	64	0	Fear	0	43	0.000115741
p10	F	19	baccalaureat_1	French	70	03col133	3	M	Anger	3	1150	2150	53.48837209	d3_75	d5_60	03col133_0-1150	94	0	0	0	0	18	0	0	Neutral	0	59	6.94E-05
p10	F	19	baccalaureat_1	French	70	03int131	3	M	Neutral	1	1000	1700	58.82352941	d3_75	d5_60	03int131_0-1000	40	0	0	0	61	50	0	0	Joy	0	43	6.94E-05
p10	F	19	baccalaureat_1	French	70	03peu131	3	M	Fear	1	600	1100	54.54545455	d3_75	d5_60	03peu131_0-600	28	0	0	66	0	49	0	0	Fear	1	44	8.10E-05
p10	F	19	baccalaureat_1	French	70	04peu133	4	M	Fear	3	450	750	60	d3_75	d5_60	04peu133_0-450	37	0	0	92	0	0	0	0	Fear	1	100	8.10E-05
p10	F	19	baccalaureat_1	French	70	04tri131	4	M	Sadness	1	900	1600	56.25	d3_75	d5_60	04tri131_0-900	53	0	0	0	0	100	0	0	Neutral	0	100	3.47E-05
p10	F	19	baccalaureat_1	French	70	06col134	6	F	Anger	4	550	1050	52.38095238	d3_75	d5_60	06col134_0-550	7	100	45	0	0	0	0	0	Anger	1	100	0.000115741
p10	F	19	baccalaureat_1	French	70	06peu136	6	F	Fear	6	550	1000	55	d3_75	d5_60	06peu136_0-550	57	0	0	80	0	0	83	0	Sadness	0	99	0.000127315
p10	F	19	baccalaureat_1	French	70	07peu132	7	F	Fear	2	450	750	60	d3_75	d5_60	07peu132_0-450	99	0	0	100	0	0	0	0	Fear	1	100	5.79E-05
p10	F	19	baccalaureat_1	French	70	08tri137	8	M	Sadness	7	2050	3750	54.66666667	d3_75	d5_60	08tri137_0-2050	50	0	0	0	78	0	0	0	Joy	0	98	6.94E-05
p10	F	19	baccalaureat_1	French	70	10int137	10	F	Neutral	7	450	800	56.25	d3_75	d5_60	10int137_0-450	51	0	0	0	0	100	0	0	Neutral	1	100	5.79E-05
p10	F	19	baccalaureat_1	French	70	07col133	7	F	Anger	3	650	1050	61.9047619	d3_75	d6_70	07col133_0-650	39	51	51	0	51	0	0	0	Anger	1	31	0.000115741
p10	F	19	baccalaureat_1	French	70	01peu136	1	M	Fear	6	800	1200	66.66666667	d3_75	d6_70	01peu136_0-800	11	0	0	70	0	0	0	0	Fear	1	51	8.10E-05
p10	F	19	baccalaureat_1	French	70	02deg132	2	F	Disgust	2	1550	2550	60.78431373	d3_75	d6_70	02deg132_0-1550	54	0	100	0	0	0	0	0	Disgust	1	100	5.79E-05
p10	F	19	baccalaureat_1	French	70	03tri133	3	M	Sadness	3	2150	3500	61.42857143	d3_75	d6_70	03tri133_0-2150	15	0	0	0	85	0	0	0	Joy	0	63	0.000138889
p10	F	19	baccalaureat_1	French	70	04col137	4	M	Anger	7	1050	1550	67.74193548	d3_75	d6_70	04col137_0-1050	26	80	0	81	0	0	0	0	Fear	0	69	0.000138889
p10	F	19	baccalaureat_1	French	70	04tri131	4	M	Sadness	1	1000	1600	62.5	d3_75	d6_70	04tri131_0-1000	4	0	0	0	0	100	0	0	Neutral	0	100	9.26E-05
p10	F	19	baccalaureat_1	French	70	06tri132	6	F	Sadness	2	1350	1950	69.23076923	d3_75	d6_70	06tri132_0-1350	52	0	0	0	0	0	0	78	Surprise	0	100	4.63E-05
p10	F	19	baccalaureat_1	French	70	06tri133	6	F	Sadness	3	650	950	68.42105263	d3_75	d6_70	06tri133_0-650	8	0	0	51	0	0	0	0	Fear	0	50	0.000115741
p10	F	19	baccalaureat_1	French	70	07tri134	7	F	Sadness	4	1150	1850	62.16216216	d3_75	d6_70	07tri134_0-1150	61	0	0	0	0	81	83	0	Sadness	1	81	5.79E-05
p10	F	19	baccalaureat_1	French	70	10tri134	10	F	Sadness	4	600	950	63.15789474	d3_75	d6_70	10tri134_0-600	43	0	0	0	0	100	0	0	Neutral	0	100	4.63E-05
p10	F	19	baccalaureat_1	French	70	04deg133	4	M	Disgust	3	850	1150	73.91304348	d3_75	d7_80	04deg133_0-850	20	72	72	0	0	0	0	0	Disgust	1	78	9.26E-05
p10	F	19	baccalaureat_1	French	70	04peu134	4	M	Fear	4	1150	1550	74.19354839	d3_75	d7_80	04peu134_0-1150	76	0	0	85	0	0	0	0	Fear	1	100	8.10E-05
p10	F	19	baccalaureat_1	French	70	05col133	5	M	Anger	3	700	900	77.77777778	d4_100	d7_80	05col133_0-700	97	0	0	100	0	0	0	100	/	0	100	0.000104167
p10	F	19	baccalaureat_1	French	70	03tri133	3	M	Sadness	3	2650	3500	75.71428571	d4_100	d7_80	03tri133_0-2650	38	0	0	0	0	100	0	0	Neutral	0	100	9.26E-05
p10	F	19	baccalaureat_1	French	70	04joi134	4	M	Joy	4	3150	4100	76.82926829	d4_100	d7_80	04joi134_0-3150	33	0	0	0	100	0	0	0	Joy	1	100	4.63E-05
p10	F	19	baccalaureat_1	French	70	07int132	7	F	Neutral	2	950	1250	76	d4_100	d7_80	07int132_0-950	1	0	0	0	0	0	0	100	Surprise	0	100	0.000104167
p10	F	19	baccalaureat_1	French	70	09int1310	9	F	Neutral	10	700	900	77.77777778	d4_100	d7_80	09int1310_0-700	18	0	0	0	0	0	0	100	Surprise	0	100	6.94E-05
p10	F	19	baccalaureat_1	French	70	08int136	8	M	Neutral	6	300	350	85.71428571	d4_100	d8_90	08int136_0-300	67	0	0	0	0	37	0	37	Neutral	1	52	9.26E-05
p10	F	19	baccalaureat_1	French	70	06int132	6	F	Neutral	2	1150	1400	82.14285714	d4_100	d8_90	06int132_0-1150	74	0	0	0	28	0	0	100	Surprise	0	100	5.79E-05
p10	F	19	baccalaureat_1	French	70	07int132	7	F	Neutral	2	1050	1250	84	d4_100	d8_90	07int132_0-1050	36	0	0	0	0	49	0	51	Surprise	0	69	8.10E-05
p10	F	19	baccalaureat_1	French	70	08joi1316	8	M	Joy	16	300	350	85.71428571	d4_100	d8_90	08joi1316_0-300	79	0	0	0	78	0	0	0	Joy	1	100	9.26E-05
p10	F	19	baccalaureat_1	French	70	09int133	9	F	Neutral	3	900	1050	85.71428571	d4_100	d8_90	09int133_0-900	69	0	0	0	0	0	0	100	Surprise	0	72	4.63E-05
p10	F	19	baccalaureat_1	French	70	10col137	10	F	Anger	7	1850	2250	82.22222222	d4_100	d8_90	10col137_0-1850	84	100	0	0	0	0	0	0	Anger	1	100	6.94E-05
p10	F	19	baccalaureat_1	French	70	10tri131	10	F	Sadness	1	750	850	88.23529412	d4_100	d8_90	10tri131_0-750	46	0	0	0	71	45	0	0	Joy	0	31	8.10E-05
p10	F	19	baccalaureat_1	French	70	03col131	3	M	Anger	1	2150	2150	100	d4_100	d9_100	03col131_0-2150	93	18	0	0	18	0	0	0	Anger	1	47	8.10E-05
p10	F	19	baccalaureat_1	French	70	03int133	3	M	Neutral	3	2050	2150	95.34883721	d4_100	d9_100	03int133_0-2050	83	0	0	0	51	51	0	51	Neutral	1	91	0.000127315
p10	F	19	baccalaureat_1	French	70	01peu134	1	M	Fear	4	700	750	93.33333333	d4_100	d9_100	01peu134_0-700	89	0	0	100	0	0	0	0	Fear	1	100	4.63E-05
p10	F	19	baccalaureat_1	French	70	03int131	3	M	Neutral	1	1700	1700	100	d4_100	d9_100	03int131_0-1700	23	0	0	0	54	0	0	53	Joy	0	65	0.000115741
p10	F	19	baccalaureat_1	French	70	03joi131	3	M	Joy	1	5050	5050	100	d4_100	d9_100	03joi131_0-5050	25	0	0	0	100	0	0	0	Joy	1	100	5.79E-05
p10	F	19	baccalaureat_1	French	70	03joi131	3	M	Joy	1	4650	5050	92.07920792	d4_100	d9_100	03joi131_0-4650	49	0	0	0	92	0	0	0	Joy	1	100	0.000127315
p10	F	19	baccalaureat_1	French	70	04joi133	4	M	Joy	3	1900	1950	97.43589744	d4_100	d9_100	04joi133_0-1900	12	0	0	100	0	0	0	0	Fear	0	81	6.94E-05
p10	F	19	baccalaureat_1	French	70	04tri131	4	M	Sadness	1	1500	1600	93.75	d4_100	d9_100	04tri131_0-1500	100	0	0	0	0	100	0	0	Neutral	0	100	3.47E-05
p10	F	19	baccalaureat_1	French	70	06int131	6	F	Neutral	1	1150	1250	92	d4_100	d9_100	06int131_0-1150	88	0	0	0	68	0	0	79	Surprise	0	100	8.10E-05
p10	F	19	baccalaureat_1	French	70	06joi132	6	F	Joy	2	950	1000	95	d4_100	d9_100	06joi132_0-950	17	0	0	0	100	0	0	0	Joy	1	100	9.26E-05
p10	F	19	baccalaureat_1	French	70	06peu136	6	F	Fear	6	950	1000	95	d4_100	d9_100	06peu136_0-950	31	0	0	100	0	0	0	0	Fear	1	100	6.94E-05
p10	F	19	baccalaureat_1	French	70	07tri131	7	F	Sadness	1	1500	1600	93.75	d4_100	d9_100	07tri131_0-1500	103	0	0	0	0	0	100	0	Sadness	1	100	4.63E-05
p10	F	19	baccalaureat_1	French	70	08peu134	8	M	Fear	4	1000	1050	95.23809524	d4_100	d9_100	08peu134_0-1000	45	0	0	100	0	0	0	0	Fear	1	100	4.63E-05
p10	F	19	baccalaureat_1	French	70	09joi135	9	F	Joy	5	500	500	100	d4_100	d9_100	09joi135_0-500	14	0	0	0	71	0	0	0	Joy	1	52	0.000127315
p11	F	19	2	French	57	01peu136	1	M	Fear	6	50	1200	4.166666667	d1_25	d0_10	01peu136_0-50	11	0	0	0	4	51	0	0	Neutral	0	5	0.000115741
p11	F	19	2	French	57	03joi131	3	M	Joy	1	200	5050	3.96039604	d1_25	d0_10	03joi131_0-200	8	26	33	5	0	0	0	9	Disgust	0	23	0.000231481
p11	F	19	2	French	57	04deg132	4	M	Disgust	2	100	1100	9.090909091	d1_25	d0_10	04deg132_0-100	40	90	39	0	0	0	0	0	Anger	0	64	0.000115741
p11	F	19	2	French	57	04deg133	4	M	Disgust	3	50	1150	4.347826087	d1_25	d0_10	04deg133_0-50	97	0	11	0	0	33	0	0	Neutral	0	70	9.26E-05
p11	F	19	2	French	57	04joi133	4	M	Joy	3	100	1950	5.128205128	d1_25	d0_10	04joi133_0-100	71	3	0	91	0	0	0	6	Fear	0	9	0.000104167
p11	F	19	2	French	57	05deg132	5	M	Disgust	2	50	650	7.692307692	d1_25	d0_10	05deg132_0-50	17	0	11	11	0	50	0	10	Neutral	0	15	0.000196759
p11	F	19	2	French	57	05joi134	5	M	Joy	4	100	1000	10	d1_25	d0_10	05joi134_0-100	18	0	0	7	0	48	20	4	Neutral	0	11	0.000173611
p11	F	19	2	French	57	07peu132	7	F	Fear	2	50	750	6.666666667	d1_25	d0_10	07peu132_0-50	81	0	0	60	0	52	0	13	Fear	1	9	0.000104167
p11	F	19	2	French	57	09int1310	9	F	Neutral	10	50	900	5.555555556	d1_25	d0_10	09int1310_0-50	96	0	0	0	0	49	0	0	Neutral	1	75	5.79E-05
p11	F	19	2	French	57	02col133	2	F	Anger	3	150	1150	13.04347826	d1_25	d1_20	02col133_0-150	19	87	15	74	0	0	0	20	Anger	1	36	0.000162037
p11	F	19	2	French	57	02deg134	2	F	Disgust	4	450	2400	18.75	d1_25	d1_20	02deg134_0-450	1	19	78	9	0	0	2	11	Disgust	1	69	0.000208333
p11	F	19	2	French	57	02joi131	2	F	Joy	1	450	2350	19.14893617	d1_25	d1_20	02joi131_0-450	50	0	73	95	0	0	0	18	Fear	0	87	0.000127315
p11	F	19	2	French	57	04col137	4	M	Anger	7	200	1550	12.90322581	d1_25	d1_20	04col137_0-200	101	95	39	0	0	0	0	0	Anger	1	82	4.63E-05
p11	F	19	2	French	57	04int134	4	M	Neutral	4	100	600	16.66666667	d1_25	d1_20	04int134_0-100	37	0	0	0	95	14	0	0	Joy	0	21	0.000162037
p11	F	19	2	French	57	05col132	5	M	Anger	2	150	750	20	d1_25	d1_20	05col132_0-150	38	93	5	0	0	0	0	0	Anger	1	78	9.26E-05
p11	F	19	2	French	57	05joi134	5	M	Joy	4	200	1000	20	d1_25	d1_20	05joi134_0-200	29	0	0	75	0	0	24	16	Fear	0	28	0.000185185
p11	F	19	2	French	57	07tri131	7	F	Sadness	1	200	1600	12.5	d1_25	d1_20	07tri131_0-200	36	0	10	79	0	23	0	72	Fear	0	39	0.000162037
p11	F	19	2	French	57	08joi1318	8	M	Joy	18	100	600	16.66666667	d1_25	d1_20	08joi1318_0-100	5	0	0	41	0	0	0	87	Surprise	0	23	0.000208333
p11	F	19	2	French	57	09int1310	9	F	Neutral	10	100	900	11.11111111	d1_25	d1_20	09int1310_0-100	44	0	0	0	0	55	0	96	Surprise	0	68	0.00025463
p11	F	19	2	French	57	10joi135	10	F	Joy	5	200	1000	20	d1_25	d1_20	10joi135_0-200	102	0	0	0	87	0	0	6	Joy	1	94	9.26E-05
p11	F	19	2	French	57	02tri136	2	F	Sadness	6	450	2050	21.95121951	d1_25	d2_30	02tri136_0-450	6	0	0	40	0	0	21	3	Fear	0	22	0.00037037
p11	F	19	2	French	57	04int136	4	M	Neutral	6	200	900	22.22222222	d1_25	d2_30	04int136_0-200	61	0	0	0	18	68	0	87	Surprise	0	70	0.000219907
p11	F	19	2	French	57	04joi133	4	M	Joy	3	400	1950	20.51282051	d1_25	d2_30	04joi133_0-400	3	0	0	78	0	0	0	61	Fear	0	75	0.000196759
p11	F	19	2	French	57	08peu131	8	M	Fear	1	100	400	25	d1_25	d2_30	08peu131_0-100	84	0	24	81	0	0	6	0	Fear	1	90	0.000138889
p11	F	19	2	French	57	02peu139	2	F	Fear	9	100	350	28.57142857	d2_50	d2_30	02peu139_0-100	70	12	82	8	0	0	8	2	Disgust	0	31	0.000393519
p11	F	19	2	French	57	03joi133	3	M	Joy	3	700	2500	28	d2_50	d2_30	03joi133_0-700	86	0	95	0	0	0	0	13	Disgust	0	90	0.000104167
p11	F	19	2	French	57	04tri131	4	M	Sadness	1	450	1600	28.125	d2_50	d2_30	04tri131_0-450	33	0	0	0	0	78	0	17	Neutral	0	26	0.000231481
p11	F	19	2	French	57	07int137	7	F	Neutral	7	400	1450	27.5862069	d2_50	d2_30	07int137_0-400	92	0	0	0	0	0	0	85	Surprise	0	60	4.63E-05
p11	F	19	2	French	57	09col133	9	F	Anger	3	400	1350	29.62962963	d2_50	d2_30	09col133_0-400	26	98	0	0	0	0	0	0	Anger	1	89	0.000162037
p11	F	19	2	French	57	01int135	1	M	Neutral	5	350	950	36.84210526	d2_50	d3_40	01int135_0-350	59	0	68	0	0	0	0	96	Surprise	0	62	0.000162037
p11	F	19	2	French	57	02deg132	2	F	Disgust	2	900	2550	35.29411765	d2_50	d3_40	02deg132_0-900	62	0	100	7	0	0	0	22	Disgust	1	97	0.000127315
p11	F	19	2	French	57	02deg134	2	F	Disgust	4	800	2400	33.33333333	d2_50	d3_40	02deg134_0-800	78	0	94	0	0	0	0	0	Disgust	1	81	3.47E-05
p11	F	19	2	French	57	03joi131	3	M	Joy	1	1650	5050	32.67326733	d2_50	d3_40	03joi131_0-1650	24	0	0	22	0	34	56	0	Sadness	0	37	0.00025463
p11	F	19	2	French	57	03joi133	3	M	Joy	3	900	2500	36	d2_50	d3_40	03joi133_0-900	10	64	96	3	0	0	0	12	Disgust	0	76	0.000173611
p11	F	19	2	French	57	04deg133	4	M	Disgust	3	400	1150	34.7826087	d2_50	d3_40	04deg133_0-400	73	95	70	0	0	0	0	3	Anger	0	79	0.000138889
p11	F	19	2	French	57	04joi133	4	M	Joy	3	600	1950	30.76923077	d2_50	d3_40	04joi133_0-600	90	0	0	96	0	0	10	9	Fear	0	88	0.000104167
p11	F	19	2	French	57	04tri135	4	M	Sadness	5	400	1200	33.33333333	d2_50	d3_40	04tri135_0-400	98	0	74	0	14	0	0	16	Disgust	0	76	0.000104167
p11	F	19	2	French	57	06joi134	6	F	Joy	4	750	2400	31.25	d2_50	d3_40	06joi134_0-750	57	1	4	95	0	0	0	59	Fear	0	90	0.000219907
p11	F	19	2	French	57	06tri132	6	F	Sadness	2	650	1950	33.33333333	d2_50	d3_40	06tri132_0-650	39	0	25	93	0	0	78	16	Fear	0	75	0.000185185
p11	F	19	2	French	57	08tri137	8	M	Sadness	7	1300	3750	34.66666667	d2_50	d3_40	08tri137_0-1300	32	0	0	0	97	6	0	7	Joy	0	69	0.000115741
p11	F	19	2	French	57	01int136	1	M	Neutral	6	450	1100	40.90909091	d2_50	d4_50	01int136_0-450	103	0	0	0	60	0	0	97	Surprise	0	80	5.79E-05
p11	F	19	2	French	57	01peu136	1	M	Fear	6	550	1200	45.83333333	d2_50	d4_50	01peu136_0-550	55	0	7	96	0	0	0	8	Fear	1	71	0.000219907
p11	F	19	2	French	57	03col133	3	M	Anger	3	1000	2150	46.51162791	d2_50	d4_50	03col133_0-1000	35	97	6	0	0	0	0	0	Anger	1	93	9.26E-05
p11	F	19	2	French	57	03tri133	3	M	Sadness	3	1450	3500	41.42857143	d2_50	d4_50	03tri133_0-1450	42	0	0	0	95	0	0	14	Joy	0	65	0.000150463
p11	F	19	2	French	57	04joi134	4	M	Joy	4	1950	4100	47.56097561	d2_50	d4_50	04joi134_0-1950	94	0	0	0	82	0	9	0	Joy	1	90	8.10E-05
p11	F	19	2	French	57	09deg131	9	F	Disgust	1	500	1050	47.61904762	d2_50	d4_50	09deg131_0-500	95	0	97	7	0	0	0	6	Disgust	1	87	5.79E-05
p11	F	19	2	French	57	09int133	9	F	Neutral	3	500	1050	47.61904762	d2_50	d4_50	09int133_0-500	64	0	0	0	64	0	0	97	Surprise	0	90	0.000127315
p11	F	19	2	French	57	09joi135	9	F	Joy	5	250	500	50	d2_50	d4_50	09joi135_0-250	69	0	19	6	84	0	0	97	Surprise	0	64	0.000138889
p11	F	19	2	French	57	01int136	1	M	Neutral	6	650	1100	59.09090909	d3_75	d5_60	01int136_0-650	100	0	0	0	62	0	0	97	Surprise	0	70	5.79E-05
p11	F	19	2	French	57	03tri133	3	M	Sadness	3	1800	3500	51.42857143	d3_75	d5_60	03tri133_0-1800	28	0	0	0	92	7	0	5	Joy	0	68	0.000173611
p11	F	19	2	French	57	03tri133	3	M	Sadness	3	1900	3500	54.28571429	d3_75	d5_60	03tri133_0-1900	52	0	0	0	98	0	0	12	Joy	0	91	0.000104167
p11	F	19	2	French	57	04joi134	4	M	Joy	4	2400	4100	58.53658537	d3_75	d5_60	04joi134_0-2400	7	0	4	13	62	0	0	3	Joy	1	50	0.000266204
p11	F	19	2	French	57	04peu133	4	M	Fear	3	400	750	53.33333333	d3_75	d5_60	04peu133_0-400	93	0	9	94	0	0	0	8	Fear	1	86	8.10E-05
p11	F	19	2	French	57	06joi134	6	F	Joy	4	1250	2400	52.08333333	d3_75	d5_60	06joi134_0-1250	74	0	0	0	0	0	82	0	Sadness	0	83	8.10E-05
p11	F	19	2	French	57	06joi134	6	F	Joy	4	1400	2400	58.33333333	d3_75	d5_60	06joi134_0-1400	91	0	11	91	0	0	7	0	Fear	0	79	9.26E-05
p11	F	19	2	French	57	08int136	8	M	Neutral	6	200	350	57.14285714	d3_75	d5_60	08int136_0-200	68	3	90	3	0	49	1	0	Disgust	0	70	0.000428241
p11	F	19	2	French	57	08joi1318	8	M	Joy	18	350	600	58.33333333	d3_75	d5_60	08joi1318_0-350	72	0	22	0	0	0	93	5	Sadness	0	64	0.000173611
p11	F	19	2	French	57	08tri137	8	M	Sadness	7	2000	3750	53.33333333	d3_75	d5_60	08tri137_0-2000	58	0	0	0	96	0	0	4	Joy	0	72	0.000150463
p11	F	19	2	French	57	10joi131	10	F	Joy	1	400	700	57.14285714	d3_75	d5_60	10joi131_0-400	16	0	5	93	0	0	0	14	Fear	0	66	0.000162037
p11	F	19	2	French	57	02col133	2	F	Anger	3	800	1150	69.56521739	d3_75	d6_70	02col133_0-800	30	71	0	71	0	0	0	11	Anger	1	71	0.000173611
p11	F	19	2	French	57	01int135	1	M	Neutral	5	600	950	63.15789474	d3_75	d6_70	01int135_0-600	45	0	0	0	68	0	0	77	Surprise	0	89	0.000150463
p11	F	19	2	French	57	01peu136	1	M	Fear	6	750	1200	62.5	d3_75	d6_70	01peu136_0-750	14	79	17	61	0	0	0	6	Anger	0	67	0.000405093
p11	F	19	2	French	57	02deg132	2	F	Disgust	2	1700	2550	66.66666667	d3_75	d6_70	02deg132_0-1700	15	57	96	0	0	0	0	9	Disgust	1	65	0.000150463
p11	F	19	2	French	57	02deg132	2	F	Disgust	2	1750	2550	68.62745098	d3_75	d6_70	02deg132_0-1750	77	0	93	0	0	0	0	0	Disgust	1	93	5.79E-05
p11	F	19	2	French	57	04int134	4	M	Neutral	4	400	600	66.66666667	d3_75	d6_70	04int134_0-400	54	0	88	0	20	0	11	6	Disgust	0	75	0.000185185
p11	F	19	2	French	57	04joi134	4	M	Joy	4	2650	4100	64.63414634	d3_75	d6_70	04joi134_0-2650	21	0	5	0	79	0	0	9	Joy	1	31	0.000208333
p11	F	19	2	French	57	04tri131	4	M	Sadness	1	1000	1600	62.5	d3_75	d6_70	04tri131_0-1000	76	0	36	72	0	0	0	27	Fear	0	79	0.000185185
p11	F	19	2	French	57	05joi134	5	M	Joy	4	700	1000	70	d3_75	d6_70	05joi134_0-700	46	0	66	96	0	0	17	33	Fear	0	87	0.000138889
p11	F	19	2	French	57	06col134	6	F	Anger	4	650	1050	61.9047619	d3_75	d6_70	06col134_0-650	12	24	16	89	0	0	0	44	Fear	0	51	0.000231481
p11	F	19	2	French	57	07peu131	7	F	Fear	1	300	450	66.66666667	d3_75	d6_70	07peu131_0-300	47	0	15	95	0	0	0	19	Fear	1	79	0.000173611
p11	F	19	2	French	57	08tri137	8	M	Sadness	7	2500	3750	66.66666667	d3_75	d6_70	08tri137_0-2500	80	0	0	0	92	0	0	0	Joy	0	70	6.94E-05
p11	F	19	2	French	57	09col133	9	F	Anger	3	900	1350	66.66666667	d3_75	d6_70	09col133_0-900	85	100	24	0	0	0	0	0	Anger	1	91	6.94E-05
p11	F	19	2	French	57	09deg131	9	F	Disgust	1	700	1050	66.66666667	d3_75	d6_70	09deg131_0-700	99	0	95	0	0	0	0	6	Disgust	1	90	5.79E-05
p11	F	19	2	French	57	09int1310	9	F	Neutral	10	600	900	66.66666667	d3_75	d6_70	09int1310_0-600	82	0	0	0	69	0	0	100	Surprise	0	80	6.94E-05
p11	F	19	2	French	57	10peu134	10	F	Fear	4	300	450	66.66666667	d3_75	d6_70	10peu134_0-300	87	97	37	0	0	0	0	0	Anger	0	100	8.10E-05
p11	F	19	2	French	57	10tri131	10	F	Sadness	1	550	850	64.70588235	d3_75	d6_70	10tri131_0-550	105	0	0	0	0	0	91	0	Sadness	1	77	5.79E-05
p11	F	19	2	French	57	03int131	3	M	Neutral	1	1200	1700	70.58823529	d3_75	d7_80	03int131_0-1200	83	0	0	0	62	0	0	90	Surprise	0	90	9.26E-05
p11	F	19	2	French	57	04peu134	4	M	Fear	4	1100	1550	70.96774194	d3_75	d7_80	04peu134_0-1100	67	0	0	100	0	0	12	38	Fear	1	76	0.000127315
p11	F	19	2	French	57	06int132	6	F	Neutral	2	1050	1400	75	d3_75	d7_80	06int132_0-1050	88	0	0	0	87	0	0	96	Surprise	0	93	8.10E-05
p11	F	19	2	French	57	02deg134	2	F	Disgust	4	1850	2400	77.08333333	d4_100	d7_80	02deg134_0-1850	4	7	83	3	0	0	0	6	Disgust	1	77	0.000335648
p11	F	19	2	French	57	06peu136	6	F	Fear	6	800	1000	80	d4_100	d7_80	06peu136_0-800	34	20	77	95	0	0	0	10	Fear	1	84	0.000185185
p11	F	19	2	French	57	06tri132	6	F	Sadness	2	1500	1950	76.92307692	d4_100	d7_80	06tri132_0-1500	9	0	3	36	0	0	86	5	Sadness	1	68	0.000185185
p11	F	19	2	French	57	07col131	7	F	Anger	1	800	1000	80	d4_100	d7_80	07col131_0-800	56	100	5	0	0	0	0	9	Anger	1	94	0.000115741
p11	F	19	2	French	57	07tri134	7	F	Sadness	4	1450	1850	78.37837838	d4_100	d7_80	07tri134_0-1450	43	0	6	84	0	8	0	16	Fear	0	65	0.000138889
p11	F	19	2	French	57	09joi135	9	F	Joy	5	400	500	80	d4_100	d7_80	09joi135_0-400	22	0	6	0	25	0	0	86	Surprise	0	50	0.000208333
p11	F	19	2	French	57	02col132	2	F	Anger	2	450	550	81.81818182	d4_100	d8_90	02col132_0-450	13	51	14	88	0	0	56	11	Fear	0	41	0.000196759
p11	F	19	2	French	57	02joi133	2	F	Joy	3	1500	1750	85.71428571	d4_100	d8_90	02joi133_0-1500	27	14	2	72	0	0	96	17	Sadness	0	49	0.00025463
p11	F	19	2	French	57	03tri135	3	M	Sadness	5	550	650	84.61538462	d4_100	d8_90	03tri135_0-550	79	0	0	0	78	0	7	14	Joy	0	92	0.000127315
p11	F	19	2	French	57	04col136	4	M	Anger	6	800	900	88.88888889	d4_100	d8_90	04col136_0-800	25	94	8	3	0	0	0	0	Anger	1	71	0.000173611
p11	F	19	2	French	57	04deg132	4	M	Disgust	2	950	1100	86.36363636	d4_100	d8_90	04deg132_0-950	2	33	88	0	0	0	3	12	Disgust	1	90	0.000243056
p11	F	19	2	French	57	05int132	5	M	Neutral	2	950	1100	86.36363636	d4_100	d8_90	05int132_0-950	49	0	6	0	80	0	0	95	Surprise	0	72	0.000185185
p11	F	19	2	French	57	09peu131	9	F	Fear	1	400	450	88.88888889	d4_100	d8_90	09peu131_0-400	23	50	1	79	0	0	0	7	Fear	1	17	0.000451389
p11	F	19	2	French	57	09peu133	9	F	Fear	3	300	350	85.71428571	d4_100	d8_90	09peu133_0-300	60	0	78	96	0	0	0	69	Fear	1	82	0.000115741
p11	F	19	2	French	57	10int134	10	F	Neutral	4	650	750	86.66666667	d4_100	d8_90	10int134_0-650	65	0	6	0	3	0	72	96	Surprise	0	92	0.000231481
p11	F	19	2	French	57	10joi135	10	F	Joy	5	900	1000	90	d4_100	d8_90	10joi135_0-900	31	0	0	0	65	0	0	84	Surprise	0	60	0.000127315
p11	F	19	2	French	57	10peu1310	10	F	Fear	10	250	300	83.33333333	d4_100	d8_90	10peu1310_0-250	51	0	89	97	0	0	16	0	Fear	1	81	0.000185185
p11	F	19	2	French	57	02int132	2	F	Neutral	2	650	700	92.85714286	d4_100	d9_100	02int132_0-650	53	0	0	0	79	0	0	69	Joy	0	81	0.000104167
p11	F	19	2	French	57	04col137	4	M	Anger	7	1450	1550	93.5483871	d4_100	d9_100	04col137_0-1450	48	99	31	5	0	0	7	0	Anger	1	97	0.000185185
p11	F	19	2	French	57	04deg132	4	M	Disgust	2	1000	1100	90.90909091	d4_100	d9_100	04deg132_0-1000	63	14	100	7	0	0	0	17	Disgust	1	89	0.000127315
p11	F	19	2	French	57	04joi133	4	M	Joy	3	1850	1950	94.87179487	d4_100	d9_100	04joi133_0-1850	104	0	9	85	0	0	0	10	Fear	0	95	8.10E-05
p11	F	19	2	French	57	04peu134	4	M	Fear	4	1400	1550	90.32258065	d4_100	d9_100	04peu134_0-1400	41	8	82	98	0	0	62	25	Fear	1	91	0.000150463
p11	F	19	2	French	57	05deg132	5	M	Disgust	2	650	650	100	d4_100	d9_100	05deg132_0-650	89	0	82	93	0	0	0	65	Fear	0	94	0.000104167
p11	F	19	2	French	57	05int132	5	M	Neutral	2	1100	1100	100	d4_100	d9_100	05int132_0-1100	75	0	82	0	12	0	0	0	Disgust	0	61	5.79E-05
p11	F	19	2	French	57	05joi134	5	M	Joy	4	1000	1000	100	d4_100	d9_100	05joi134_0-1000	66	0	88	80	0	0	0	11	Disgust	0	87	0.000185185
p11	F	19	2	French	57	07int132	7	F	Neutral	2	1150	1250	92	d4_100	d9_100	07int132_0-1150	20	0	0	0	40	9	0	5	Joy	0	29	0.000173611
p12	F	20	2eme_bachelor	French	77	02col133	2	F	Anger	3	50	1150	4.347826087	d1_25	d0_10	02col133_0-50	29	0	0	22	0	0	0	0	Fear	0	24	8.10E-05
p12	F	20	2eme_bachelor	French	77	02deg134	2	F	Disgust	4	50	2400	2.083333333	d1_25	d0_10	02deg134_0-50	31	0	0	9	0	0	0	0	Fear	0	9	0.000104167
p12	F	20	2eme_bachelor	French	77	03tri133	3	M	Sadness	3	150	3500	4.285714286	d1_25	d0_10	03tri133_0-150	59	0	0	0	0	0	15	0	Sadness	1	7	6.94E-05
p12	F	20	2eme_bachelor	French	77	04deg132	4	M	Disgust	2	100	1100	9.090909091	d1_25	d0_10	04deg132_0-100	94	63	0	0	0	0	0	0	Anger	0	66	5.79E-05
p12	F	20	2eme_bachelor	French	77	04int136	4	M	Neutral	6	50	900	5.555555556	d1_25	d0_10	04int136_0-50	103	0	22	0	0	0	0	0	Disgust	0	12	9.26E-05
p12	F	20	2eme_bachelor	French	77	04joi133	4	M	Joy	3	100	1950	5.128205128	d1_25	d0_10	04joi133_0-100	82	0	0	0	13	0	0	0	Joy	1	8	5.79E-05
p12	F	20	2eme_bachelor	French	77	05deg132	5	M	Disgust	2	50	650	7.692307692	d1_25	d0_10	05deg132_0-50	85	0	0	0	0	50	0	0	Neutral	0	7	5.79E-05
p12	F	20	2eme_bachelor	French	77	05int1311	5	M	Neutral	11	50	550	9.090909091	d1_25	d0_10	05int1311_0-50	98	0	0	0	0	0	33	0	Sadness	0	14	8.10E-05
p12	F	20	2eme_bachelor	French	77	05int132	5	M	Neutral	2	100	1100	9.090909091	d1_25	d0_10	05int132_0-100	66	0	0	0	0	50	0	0	Neutral	1	11	5.79E-05
p12	F	20	2eme_bachelor	French	77	06col134	6	F	Anger	4	100	1050	9.523809524	d1_25	d0_10	06col134_0-100	72	0	0	23	0	0	0	0	Fear	0	24	8.10E-05
p12	F	20	2eme_bachelor	French	77	09col133	9	F	Anger	3	100	1350	7.407407407	d1_25	d0_10	09col133_0-100	60	71	0	0	0	0	0	0	Anger	1	28	6.94E-05
p12	F	20	2eme_bachelor	French	77	09deg131	9	F	Disgust	1	50	1050	4.761904762	d1_25	d0_10	09deg131_0-50	101	0	0	18	0	0	0	0	Fear	0	5	9.26E-05
p12	F	20	2eme_bachelor	French	77	01col131	1	M	Anger	1	150	850	17.64705882	d1_25	d1_20	01col131_0-150	36	25	0	0	0	0	0	0	Anger	1	18	5.79E-05
p12	F	20	2eme_bachelor	French	77	02deg132	2	F	Disgust	2	350	2550	13.7254902	d1_25	d1_20	02deg132_0-350	1	0	0	73	0	0	0	0	Fear	0	69	0.000405093
p12	F	20	2eme_bachelor	French	77	02peu139	2	F	Fear	9	50	350	14.28571429	d1_25	d1_20	02peu139_0-50	32	0	0	0	25	0	0	0	Joy	0	15	6.94E-05
p12	F	20	2eme_bachelor	French	77	03tri133	3	M	Sadness	3	500	3500	14.28571429	d1_25	d1_20	03tri133_0-500	76	0	0	0	0	57	0	0	Neutral	0	24	5.79E-05
p12	F	20	2eme_bachelor	French	77	04int134	4	M	Neutral	4	100	600	16.66666667	d1_25	d1_20	04int134_0-100	48	0	0	0	0	72	0	0	Neutral	1	23	0.000104167
p12	F	20	2eme_bachelor	French	77	04joi134	4	M	Joy	4	650	4100	15.85365854	d1_25	d1_20	04joi134_0-650	83	0	0	0	0	0	78	0	Sadness	0	71	0.000115741
p12	F	20	2eme_bachelor	French	77	04tri135	4	M	Sadness	5	150	1200	12.5	d1_25	d1_20	04tri135_0-150	15	0	0	0	0	59	0	0	Neutral	0	46	0.000104167
p12	F	20	2eme_bachelor	French	77	05tri132	5	M	Sadness	2	200	1300	15.38461538	d1_25	d1_20	05tri132_0-200	50	0	0	0	0	0	22	0	Sadness	1	13	5.79E-05
p12	F	20	2eme_bachelor	French	77	06int132	6	F	Neutral	2	200	1400	14.28571429	d1_25	d1_20	06int132_0-200	77	0	0	0	0	0	27	0	Sadness	0	17	4.63E-05
p12	F	20	2eme_bachelor	French	77	06peu133	6	F	Fear	3	150	950	15.78947368	d1_25	d1_20	06peu133_0-150	80	0	0	92	0	0	0	0	Fear	1	70	6.94E-05
p12	F	20	2eme_bachelor	French	77	09deg137	9	F	Disgust	7	100	550	18.18181818	d1_25	d1_20	09deg137_0-100	75	0	0	0	0	0	0	20	Surprise	0	13	5.79E-05
p12	F	20	2eme_bachelor	French	77	10col137	10	F	Anger	7	250	2250	11.11111111	d1_25	d1_20	10col137_0-250	45	62	0	0	0	0	0	0	Anger	1	32	4.63E-05
p12	F	20	2eme_bachelor	French	77	10col137	10	F	Anger	7	350	2250	15.55555556	d1_25	d1_20	10col137_0-350	81	0	0	93	0	0	0	0	Fear	0	31	0.000115741
p12	F	20	2eme_bachelor	French	77	03joi131	3	M	Joy	1	1100	5050	21.78217822	d1_25	d2_30	03joi131_0-1100	70	0	0	20	0	0	0	0	Fear	0	56	4.63E-05
p12	F	20	2eme_bachelor	French	77	04tri131	4	M	Sadness	1	400	1600	25	d1_25	d2_30	04tri131_0-400	51	0	0	0	0	84	0	0	Neutral	0	18	5.79E-05
p12	F	20	2eme_bachelor	French	77	10joi135	10	F	Joy	5	250	1000	25	d1_25	d2_30	10joi135_0-250	18	0	0	18	0	0	0	0	Fear	0	25	0.00025463
p12	F	20	2eme_bachelor	French	77	02joi131	2	F	Joy	1	650	2350	27.65957447	d2_50	d2_30	02joi131_0-650	35	0	37	0	0	0	0	0	Disgust	0	48	6.94E-05
p12	F	20	2eme_bachelor	French	77	05deg137	5	M	Disgust	7	150	550	27.27272727	d2_50	d2_30	05deg137_0-150	55	0	0	0	0	0	15	0	Sadness	0	7	5.79E-05
p12	F	20	2eme_bachelor	French	77	07int132	7	F	Neutral	2	350	1250	28	d2_50	d2_30	07int132_0-350	37	0	0	0	0	0	18	0	Sadness	0	11	4.63E-05
p12	F	20	2eme_bachelor	French	77	10col137	10	F	Anger	7	600	2250	26.66666667	d2_50	d2_30	10col137_0-600	54	0	0	0	18	0	0	0	Joy	0	9	4.63E-05
p12	F	20	2eme_bachelor	French	77	02deg134	2	F	Disgust	4	950	2400	39.58333333	d2_50	d3_40	02deg134_0-950	44	0	37	0	0	0	0	0	Disgust	1	63	5.79E-05
p12	F	20	2eme_bachelor	French	77	02int132	2	F	Neutral	2	250	700	35.71428571	d2_50	d3_40	02int132_0-250	61	0	21	0	0	0	28	0	Sadness	0	24	0.000104167
p12	F	20	2eme_bachelor	French	77	03int133	3	M	Neutral	3	700	2150	32.55813953	d2_50	d3_40	03int133_0-700	27	0	0	0	10	0	0	0	Joy	0	6	4.63E-05
p12	F	20	2eme_bachelor	French	77	04joi133	4	M	Joy	3	700	1950	35.8974359	d2_50	d3_40	04joi133_0-700	41	0	0	88	0	0	0	0	Fear	0	88	6.94E-05
p12	F	20	2eme_bachelor	French	77	05deg137	5	M	Disgust	7	200	550	36.36363636	d2_50	d3_40	05deg137_0-200	95	0	23	0	0	0	0	0	Disgust	1	25	5.79E-05
p12	F	20	2eme_bachelor	French	77	06col132	6	F	Anger	2	200	650	30.76923077	d2_50	d3_40	06col132_0-200	38	85	0	0	0	0	0	0	Anger	1	54	8.10E-05
p12	F	20	2eme_bachelor	French	77	06joi134	6	F	Joy	4	750	2400	31.25	d2_50	d3_40	06joi134_0-750	67	0	0	59	0	0	0	0	Fear	0	54	8.10E-05
p12	F	20	2eme_bachelor	French	77	06peu133	6	F	Fear	3	300	950	31.57894737	d2_50	d3_40	06peu133_0-300	14	0	0	100	0	0	0	0	Fear	1	84	0.000115741
p12	F	20	2eme_bachelor	French	77	07int132	7	F	Neutral	2	450	1250	36	d2_50	d3_40	07int132_0-450	17	0	27	0	0	0	0	0	Disgust	0	30	8.10E-05
p12	F	20	2eme_bachelor	French	77	07int132	7	F	Neutral	2	500	1250	40	d2_50	d3_40	07int132_0-500	58	0	0	0	0	71	0	0	Neutral	1	28	8.10E-05
p12	F	20	2eme_bachelor	French	77	07peu132	7	F	Fear	2	300	750	40	d2_50	d3_40	07peu132_0-300	47	0	0	100	0	0	0	0	Fear	1	36	8.10E-05
p12	F	20	2eme_bachelor	French	77	02deg132	2	F	Disgust	2	1200	2550	47.05882353	d2_50	d4_50	02deg132_0-1200	28	0	8	0	0	0	27	0	Sadness	0	38	0.000127315
p12	F	20	2eme_bachelor	French	77	02joi131	2	F	Joy	1	1000	2350	42.55319149	d2_50	d4_50	02joi131_0-1000	64	0	0	0	0	0	61	0	Sadness	0	48	6.94E-05
p12	F	20	2eme_bachelor	French	77	03col131	3	M	Anger	1	950	2150	44.18604651	d2_50	d4_50	03col131_0-950	57	0	0	79	0	0	0	0	Fear	0	57	5.79E-05
p12	F	20	2eme_bachelor	French	77	03joi131	3	M	Joy	1	2300	5050	45.54455446	d2_50	d4_50	03joi131_0-2300	30	0	0	0	0	0	0	15	Surprise	0	21	0.000104167
p12	F	20	2eme_bachelor	French	77	03tri133	3	M	Sadness	3	1600	3500	45.71428571	d2_50	d4_50	03tri133_0-1600	65	0	0	0	0	51	0	0	Neutral	0	10	0.000104167
p12	F	20	2eme_bachelor	French	77	04deg132	4	M	Disgust	2	550	1100	50	d2_50	d4_50	04deg132_0-550	20	0	0	0	0	0	22	0	Sadness	0	18	0.000104167
p12	F	20	2eme_bachelor	French	77	04deg133	4	M	Disgust	3	550	1150	47.82608696	d2_50	d4_50	04deg133_0-550	39	0	15	25	0	0	0	0	Fear	0	35	0.000127315
p12	F	20	2eme_bachelor	French	77	04peu133	4	M	Fear	3	350	750	46.66666667	d2_50	d4_50	04peu133_0-350	74	0	0	44	0	0	0	0	Fear	1	56	5.79E-05
p12	F	20	2eme_bachelor	French	77	05deg132	5	M	Disgust	2	300	650	46.15384615	d2_50	d4_50	05deg132_0-300	22	0	12	0	0	0	0	0	Disgust	1	9	9.26E-05
p12	F	20	2eme_bachelor	French	77	06peu136	6	F	Fear	6	450	1000	45	d2_50	d4_50	06peu136_0-450	105	0	0	75	0	0	0	0	Fear	1	59	5.79E-05
p12	F	20	2eme_bachelor	French	77	07col133	7	F	Anger	3	450	1050	42.85714286	d2_50	d4_50	07col133_0-450	4	56	0	25	0	0	0	9	Anger	1	50	0.000243056
p12	F	20	2eme_bachelor	French	77	07joi138	7	F	Joy	8	350	750	46.66666667	d2_50	d4_50	07joi138_0-350	86	0	0	10	0	0	0	0	Fear	0	19	5.79E-05
p12	F	20	2eme_bachelor	French	77	07tri131	7	F	Sadness	1	750	1600	46.875	d2_50	d4_50	07tri131_0-750	104	0	0	0	0	0	61	0	Sadness	1	79	6.94E-05
p12	F	20	2eme_bachelor	French	77	09deg131	9	F	Disgust	1	500	1050	47.61904762	d2_50	d4_50	09deg131_0-500	25	0	66	0	0	0	0	0	Disgust	1	78	8.10E-05
p12	F	20	2eme_bachelor	French	77	09int133	9	F	Neutral	3	500	1050	47.61904762	d2_50	d4_50	09int133_0-500	8	0	0	0	21	0	0	73	Surprise	0	75	0.000219907
p12	F	20	2eme_bachelor	French	77	09joi135	9	F	Joy	5	250	500	50	d2_50	d4_50	09joi135_0-250	99	0	0	0	0	0	21	0	Sadness	0	8	6.94E-05
p12	F	20	2eme_bachelor	French	77	10joi131	10	F	Joy	1	300	700	42.85714286	d2_50	d4_50	10joi131_0-300	9	0	0	77	0	0	0	0	Fear	0	60	0.000185185
p12	F	20	2eme_bachelor	French	77	01peu134	1	M	Fear	4	400	750	53.33333333	d3_75	d5_60	01peu134_0-400	19	0	0	73	0	0	0	0	Fear	1	65	0.000173611
p12	F	20	2eme_bachelor	French	77	02tri136	2	F	Sadness	6	1050	2050	51.2195122	d3_75	d5_60	02tri136_0-1050	21	0	0	0	0	0	91	0	Sadness	1	75	6.94E-05
p12	F	20	2eme_bachelor	French	77	04joi134	4	M	Joy	4	2200	4100	53.65853659	d3_75	d5_60	04joi134_0-2200	62	0	0	0	0	0	89	0	Sadness	0	84	0.00025463
p12	F	20	2eme_bachelor	French	77	05col132	5	M	Anger	2	450	750	60	d3_75	d5_60	05col132_0-450	63	0	0	82	0	0	0	0	Fear	0	70	6.94E-05
p12	F	20	2eme_bachelor	French	77	07int137	7	F	Neutral	7	850	1450	58.62068966	d3_75	d5_60	07int137_0-850	96	0	0	0	93	0	0	0	Joy	0	79	4.63E-05
p12	F	20	2eme_bachelor	French	77	08int136	8	M	Neutral	6	200	350	57.14285714	d3_75	d5_60	08int136_0-200	53	0	0	0	0	0	11	0	Sadness	0	8	4.63E-05
p12	F	20	2eme_bachelor	French	77	08tri137	8	M	Sadness	7	1950	3750	52	d3_75	d5_60	08tri137_0-1950	43	0	0	0	0	0	78	0	Sadness	1	79	6.94E-05
p12	F	20	2eme_bachelor	French	77	09deg131	9	F	Disgust	1	600	1050	57.14285714	d3_75	d5_60	09deg131_0-600	78	0	85	0	0	0	0	0	Disgust	1	91	4.63E-05
p12	F	20	2eme_bachelor	French	77	02peu1310	2	F	Fear	10	900	1300	69.23076923	d3_75	d6_70	02peu1310_0-900	68	0	0	77	0	0	0	0	Fear	1	66	6.94E-05
p12	F	20	2eme_bachelor	French	77	02tri136	2	F	Sadness	6	1250	2050	60.97560976	d3_75	d6_70	02tri136_0-1250	84	0	0	0	0	0	70	0	Sadness	1	59	5.79E-05
p12	F	20	2eme_bachelor	French	77	03tri133	3	M	Sadness	3	2350	3500	67.14285714	d3_75	d6_70	03tri133_0-2350	46	0	0	0	0	0	13	0	Sadness	1	4	3.47E-05
p12	F	20	2eme_bachelor	French	77	04joi133	4	M	Joy	3	1300	1950	66.66666667	d3_75	d6_70	04joi133_0-1300	3	0	0	92	0	0	0	11	Fear	0	86	0.000208333
p12	F	20	2eme_bachelor	French	77	05joi135	5	M	Joy	5	650	1000	65	d3_75	d6_70	05joi135_0-650	5	0	28	61	0	0	0	0	Fear	0	58	0.000173611
p12	F	20	2eme_bachelor	French	77	06int131	6	F	Neutral	1	800	1250	64	d3_75	d6_70	06int131_0-800	34	0	0	0	0	0	26	0	Sadness	0	28	8.10E-05
p12	F	20	2eme_bachelor	French	77	09col132	9	F	Anger	2	400	600	66.66666667	d3_75	d6_70	09col132_0-400	56	68	0	0	0	0	0	0	Anger	1	19	9.26E-05
p12	F	20	2eme_bachelor	French	77	09peu131	9	F	Fear	1	300	450	66.66666667	d3_75	d6_70	09peu131_0-300	13	0	0	100	0	0	0	0	Fear	1	97	0.000115741
p12	F	20	2eme_bachelor	French	77	10int137	10	F	Neutral	7	500	800	62.5	d3_75	d6_70	10int137_0-500	91	0	0	0	0	63	0	0	Neutral	1	65	4.63E-05
p12	F	20	2eme_bachelor	French	77	03int133	3	M	Neutral	3	1600	2150	74.41860465	d3_75	d7_80	03int133_0-1600	6	0	0	0	0	50	0	0	Neutral	1	12	0.000185185
p12	F	20	2eme_bachelor	French	77	03joi131	3	M	Joy	1	3650	5050	72.27722772	d3_75	d7_80	03joi131_0-3650	16	0	0	0	62	0	0	0	Joy	1	60	0.000104167
p12	F	20	2eme_bachelor	French	77	04col136	4	M	Anger	6	650	900	72.22222222	d3_75	d7_80	04col136_0-650	23	89	0	0	0	0	0	0	Anger	1	58	9.26E-05
p12	F	20	2eme_bachelor	French	77	07col133	7	F	Anger	3	750	1050	71.42857143	d3_75	d7_80	07col133_0-750	90	96	0	0	0	0	0	0	Anger	1	73	8.10E-05
p12	F	20	2eme_bachelor	French	77	07col133	7	F	Anger	3	800	1050	76.19047619	d4_100	d7_80	07col133_0-800	49	100	0	0	0	0	0	0	Anger	1	65	0.000127315
p12	F	20	2eme_bachelor	French	77	10int134	10	F	Neutral	4	600	750	80	d4_100	d7_80	10int134_0-600	88	0	0	0	0	74	0	0	Neutral	1	61	9.26E-05
p12	F	20	2eme_bachelor	French	77	01int135	1	M	Neutral	5	850	950	89.47368421	d4_100	d8_90	01int135_0-850	79	0	0	0	22	0	0	0	Joy	0	16	5.79E-05
p12	F	20	2eme_bachelor	French	77	01peu136	1	M	Fear	6	1000	1200	83.33333333	d4_100	d8_90	01peu136_0-1000	89	0	0	100	0	0	0	0	Fear	1	88	6.94E-05
p12	F	20	2eme_bachelor	French	77	02joi131	2	F	Joy	1	2000	2350	85.10638298	d4_100	d8_90	02joi131_0-2000	97	0	0	0	0	0	64	0	Sadness	0	68	6.94E-05
p12	F	20	2eme_bachelor	French	77	05tri134	5	M	Sadness	4	400	450	88.88888889	d4_100	d8_90	05tri134_0-400	12	0	0	0	0	50	0	0	Neutral	0	44	9.26E-05
p12	F	20	2eme_bachelor	French	77	07joi138	7	F	Joy	8	650	750	86.66666667	d4_100	d8_90	07joi138_0-650	24	0	0	29	0	0	0	0	Fear	0	47	0.000115741
p12	F	20	2eme_bachelor	French	77	08int136	8	M	Neutral	6	300	350	85.71428571	d4_100	d8_90	08int136_0-300	93	0	0	0	0	92	0	0	Neutral	1	81	6.94E-05
p12	F	20	2eme_bachelor	French	77	08tri137	8	M	Sadness	7	3350	3750	89.33333333	d4_100	d8_90	08tri137_0-3350	11	0	0	0	0	0	22	0	Sadness	1	9	0.000115741
p12	F	20	2eme_bachelor	French	77	09joi135	9	F	Joy	5	450	500	90	d4_100	d8_90	09joi135_0-450	71	0	0	0	15	0	0	0	Joy	1	9	4.63E-05
p12	F	20	2eme_bachelor	French	77	01col131	1	M	Anger	1	800	850	94.11764706	d4_100	d9_100	01col131_0-800	73	0	0	60	0	0	0	0	Fear	0	45	8.10E-05
p12	F	20	2eme_bachelor	French	77	01joi131	1	M	Joy	1	850	900	94.44444444	d4_100	d9_100	01joi131_0-850	33	0	0	0	95	0	0	0	Joy	1	100	0.000104167
p12	F	20	2eme_bachelor	French	77	02peu1310	2	F	Fear	10	1200	1300	92.30769231	d4_100	d9_100	02peu1310_0-1200	52	0	10	100	0	0	0	0	Fear	1	91	0.000115741
p12	F	20	2eme_bachelor	French	77	03int131	3	M	Neutral	1	1550	1700	91.17647059	d4_100	d9_100	03int131_0-1550	100	37	0	0	0	0	0	0	Anger	0	6	9.26E-05
p12	F	20	2eme_bachelor	French	77	05deg132	5	M	Disgust	2	650	650	100	d4_100	d9_100	05deg132_0-650	87	0	42	0	0	0	0	0	Disgust	1	55	6.94E-05
p12	F	20	2eme_bachelor	French	77	05int1311	5	M	Neutral	11	550	550	100	d4_100	d9_100	05int1311_0-550	69	0	15	0	0	0	0	0	Disgust	0	13	5.79E-05
p12	F	20	2eme_bachelor	French	77	05int132	5	M	Neutral	2	1100	1100	100	d4_100	d9_100	05int132_0-1100	10	0	0	0	61	0	0	10	Joy	0	44	0.000185185
p12	F	20	2eme_bachelor	French	77	05joi134	5	M	Joy	4	1000	1000	100	d4_100	d9_100	05joi134_0-1000	92	0	0	0	0	0	34	0	Sadness	0	14	4.63E-05
p12	F	20	2eme_bachelor	French	77	07col131	7	F	Anger	1	1000	1000	100	d4_100	d9_100	07col131_0-1000	7	62	0	0	0	0	0	0	Anger	1	58	0.000185185
p12	F	20	2eme_bachelor	French	77	07col133	7	F	Anger	3	1050	1050	100	d4_100	d9_100	07col133_0-1050	40	87	0	0	0	0	0	0	Anger	1	62	0.000115741
p12	F	20	2eme_bachelor	French	77	09tri135	9	F	Sadness	5	200	200	100	d4_100	d9_100	09tri135_0-200	102	0	0	0	0	0	40	0	Sadness	1	19	5.79E-05
p12	F	20	2eme_bachelor	French	77	10col137	10	F	Anger	7	2250	2250	100	d4_100	d9_100	10col137_0-2250	2	98	0	9	0	0	0	0	Anger	1	95	0.000196759
p12	F	20	2eme_bachelor	French	77	10tri131	10	F	Sadness	1	850	850	100	d4_100	d9_100	10tri131_0-850	42	0	0	0	0	0	67	0	Sadness	1	76	9.26E-05
p12	F	20	2eme_bachelor	French	77	10tri134	10	F	Sadness	4	950	950	100	d4_100	d9_100	10tri134_0-950	26	0	0	0	0	0	43	0	Sadness	1	44	0.000115741
p13	F	20	B2	French	69	02deg132	2	F	Disgust	2	100	2550	3.921568627	d1_25	d0_10	02deg132_0-100	52	0	0	0	0	74	0	0	Neutral	0	37	4.63E-05
p13	F	20	B2	French	69	02tri136	2	F	Sadness	6	100	2050	4.87804878	d1_25	d0_10	02tri136_0-100	55	0	0	0	0	80	0	0	Neutral	0	82	8.10E-05
p13	F	20	B2	French	69	03int133	3	M	Neutral	3	200	2150	9.302325581	d1_25	d0_10	03int133_0-200	9	0	0	0	0	97	0	0	Neutral	1	87	6.94E-05
p13	F	20	B2	French	69	04deg132	4	M	Disgust	2	100	1100	9.090909091	d1_25	d0_10	04deg132_0-100	29	0	0	59	0	0	0	0	Fear	0	69	6.94E-05
p13	F	20	B2	French	69	04joi133	4	M	Joy	3	100	1950	5.128205128	d1_25	d0_10	04joi133_0-100	47	0	0	41	0	0	0	0	Fear	0	41	6.94E-05
p13	F	20	B2	French	69	04peu134	4	M	Fear	4	150	1550	9.677419355	d1_25	d0_10	04peu134_0-150	17	0	0	86	0	0	0	0	Fear	1	85	9.26E-05
p13	F	20	B2	French	69	06joi134	6	F	Joy	4	150	2400	6.25	d1_25	d0_10	06joi134_0-150	41	84	0	86	0	0	0	0	Fear	0	80	0.000104167
p13	F	20	B2	French	69	07int132	7	F	Neutral	2	100	1250	8	d1_25	d0_10	07int132_0-100	14	0	0	0	0	94	0	0	Neutral	1	91	6.94E-05
p13	F	20	B2	French	69	08int138	8	M	Neutral	8	50	900	5.555555556	d1_25	d0_10	08int138_0-50	90	0	0	0	0	99	0	0	Neutral	1	54	9.26E-05
p13	F	20	B2	French	69	08tri137	8	M	Sadness	7	150	3750	4	d1_25	d0_10	08tri137_0-150	5	0	0	0	0	92	0	0	Neutral	0	91	9.26E-05
p13	F	20	B2	French	69	10col138	10	F	Anger	8	50	600	8.333333333	d1_25	d0_10	10col138_0-50	61	79	0	0	0	0	0	0	Anger	1	51	8.10E-05
p13	F	20	B2	French	69	02joi133	2	F	Joy	3	300	1750	17.14285714	d1_25	d1_20	02joi133_0-300	45	0	0	0	0	64	0	0	Neutral	0	30	9.26E-05
p13	F	20	B2	French	69	03tri133	3	M	Sadness	3	650	3500	18.57142857	d1_25	d1_20	03tri133_0-650	25	0	0	0	0	66	0	0	Neutral	0	7	5.79E-05
p13	F	20	B2	French	69	04int134	4	M	Neutral	4	100	600	16.66666667	d1_25	d1_20	04int134_0-100	35	0	0	0	0	80	0	0	Neutral	1	28	5.79E-05
p13	F	20	B2	French	69	04tri131	4	M	Sadness	1	300	1600	18.75	d1_25	d1_20	04tri131_0-300	79	0	0	0	0	82	0	0	Neutral	0	82	5.79E-05
p13	F	20	B2	French	69	08tri134	8	M	Sadness	4	100	600	16.66666667	d1_25	d1_20	08tri134_0-100	22	0	0	0	0	0	0	8	Surprise	0	9	0.000115741
p13	F	20	B2	French	69	09col133	9	F	Anger	3	250	1350	18.51851852	d1_25	d1_20	09col133_0-250	104	86	0	0	0	0	0	0	Anger	1	88	6.94E-05
p13	F	20	B2	French	69	09int133	9	F	Neutral	3	150	1050	14.28571429	d1_25	d1_20	09int133_0-150	4	0	0	0	0	88	0	0	Neutral	1	90	0.000104167
p13	F	20	B2	French	69	09joi136	9	F	Joy	6	150	750	20	d1_25	d1_20	09joi136_0-150	50	0	0	0	0	53	0	0	Neutral	0	32	6.94E-05
p13	F	20	B2	French	69	02col133	2	F	Anger	3	250	1150	21.73913043	d1_25	d2_30	02col133_0-250	60	64	0	0	0	0	0	0	Anger	1	40	5.79E-05
p13	F	20	B2	French	69	02deg132	2	F	Disgust	2	600	2550	23.52941176	d1_25	d2_30	02deg132_0-600	97	0	81	0	0	0	22	0	Disgust	1	75	6.94E-05
p13	F	20	B2	French	69	04col136	4	M	Anger	6	200	900	22.22222222	d1_25	d2_30	04col136_0-200	3	89	0	0	0	0	0	51	Anger	1	81	0.000127315
p13	F	20	B2	French	69	05tri134	5	M	Sadness	4	100	450	22.22222222	d1_25	d2_30	05tri134_0-100	76	0	0	0	0	77	0	0	Neutral	0	29	4.63E-05
p13	F	20	B2	French	69	06joi132	6	F	Joy	2	250	1000	25	d1_25	d2_30	06joi132_0-250	89	0	0	87	0	0	0	82	Fear	0	35	8.10E-05
p13	F	20	B2	French	69	06joi134	6	F	Joy	4	600	2400	25	d1_25	d2_30	06joi134_0-600	23	0	0	85	0	0	0	0	Fear	0	39	5.79E-05
p13	F	20	B2	French	69	10joi131	10	F	Joy	1	150	700	21.42857143	d1_25	d2_30	10joi131_0-150	75	0	0	63	0	0	0	0	Fear	0	97	0.000104167
p13	F	20	B2	French	69	02col132	2	F	Anger	2	150	550	27.27272727	d2_50	d2_30	02col132_0-150	18	0	0	85	0	0	0	0	Fear	0	82	9.26E-05
p13	F	20	B2	French	69	05col132	5	M	Anger	2	200	750	26.66666667	d2_50	d2_30	05col132_0-200	19	82	0	0	0	0	0	0	Anger	1	81	8.10E-05
p13	F	20	B2	French	69	01peu134	1	M	Fear	4	300	750	40	d2_50	d3_40	01peu134_0-300	65	0	0	49	0	0	0	0	Fear	1	65	4.63E-05
p13	F	20	B2	French	69	02tri136	2	F	Sadness	6	700	2050	34.14634146	d2_50	d3_40	02tri136_0-700	70	0	0	66	0	0	0	0	Fear	0	70	6.94E-05
p13	F	20	B2	French	69	03joi133	3	M	Joy	3	950	2500	38	d2_50	d3_40	03joi133_0-950	83	80	0	0	0	0	0	0	Anger	0	69	4.63E-05
p13	F	20	B2	French	69	04joi134	4	M	Joy	4	1400	4100	34.14634146	d2_50	d3_40	04joi134_0-1400	57	0	0	44	83	0	0	0	Joy	1	53	6.94E-05
p13	F	20	B2	French	69	04peu133	4	M	Fear	3	250	750	33.33333333	d2_50	d3_40	04peu133_0-250	1	0	0	0	70	0	0	0	Joy	0	84	0.000104167
p13	F	20	B2	French	69	05col133	5	M	Anger	3	350	900	38.88888889	d2_50	d3_40	05col133_0-350	49	88	0	0	0	0	0	0	Anger	1	51	6.94E-05
p13	F	20	B2	French	69	07int137	7	F	Neutral	7	450	1450	31.03448276	d2_50	d3_40	07int137_0-450	28	0	0	0	0	100	0	31	Neutral	1	84	0.000104167
p13	F	20	B2	French	69	08tri137	8	M	Sadness	7	1300	3750	34.66666667	d2_50	d3_40	08tri137_0-1300	46	0	0	0	0	95	22	0	Neutral	0	52	8.10E-05
p13	F	20	B2	French	69	09peu131	9	F	Fear	1	150	450	33.33333333	d2_50	d3_40	09peu131_0-150	8	0	0	97	0	0	0	0	Fear	1	92	6.94E-05
p13	F	20	B2	French	69	01int136	1	M	Neutral	6	550	1100	50	d2_50	d4_50	01int136_0-550	7	0	0	0	0	85	0	0	Neutral	1	85	0.000138889
p13	F	20	B2	French	69	02tri136	2	F	Sadness	6	850	2050	41.46341463	d2_50	d4_50	02tri136_0-850	48	0	0	85	0	0	0	0	Fear	0	61	5.79E-05
p13	F	20	B2	French	69	04int134	4	M	Neutral	4	300	600	50	d2_50	d4_50	04int134_0-300	31	0	0	0	78	0	0	0	Joy	0	74	5.79E-05
p13	F	20	B2	French	69	04joi134	4	M	Joy	4	1650	4100	40.24390244	d2_50	d4_50	04joi134_0-1650	72	0	0	0	88	0	0	0	Joy	1	77	6.94E-05
p13	F	20	B2	French	69	04joi134	4	M	Joy	4	1850	4100	45.12195122	d2_50	d4_50	04joi134_0-1850	102	0	0	0	92	0	0	0	Joy	1	69	6.94E-05
p13	F	20	B2	French	69	07col131	7	F	Anger	1	500	1000	50	d2_50	d4_50	07col131_0-500	100	97	0	0	0	0	0	0	Anger	1	74	4.63E-05
p13	F	20	B2	French	69	07int137	7	F	Neutral	7	700	1450	48.27586207	d2_50	d4_50	07int137_0-700	38	0	0	0	0	92	0	0	Neutral	1	90	0.000115741
p13	F	20	B2	French	69	09deg131	9	F	Disgust	1	450	1050	42.85714286	d2_50	d4_50	09deg131_0-450	32	0	80	0	0	0	0	0	Disgust	1	91	6.94E-05
p13	F	20	B2	French	69	09deg131	9	F	Disgust	1	500	1050	47.61904762	d2_50	d4_50	09deg131_0-500	87	0	92	0	0	0	0	0	Disgust	1	74	6.94E-05
p13	F	20	B2	French	69	09int133	9	F	Neutral	3	500	1050	47.61904762	d2_50	d4_50	09int133_0-500	59	0	0	0	0	0	0	94	Surprise	0	44	0.000115741
p13	F	20	B2	French	69	09joi135	9	F	Joy	5	250	500	50	d2_50	d4_50	09joi135_0-250	2	0	0	0	0	0	0	90	Surprise	0	91	0.000115741
p13	F	20	B2	French	69	09peu131	9	F	Fear	1	200	450	44.44444444	d2_50	d4_50	09peu131_0-200	103	0	0	93	0	0	0	0	Fear	1	86	9.26E-05
p13	F	20	B2	French	69	02deg132	2	F	Disgust	2	1400	2550	54.90196078	d3_75	d5_60	02deg132_0-1400	34	0	64	0	0	75	0	0	Neutral	0	77	9.26E-05
p13	F	20	B2	French	69	02int137	2	F	Neutral	7	250	450	55.55555556	d3_75	d5_60	02int137_0-250	71	0	0	0	0	69	0	0	Neutral	1	62	8.10E-05
p13	F	20	B2	French	69	02peu139	2	F	Fear	9	200	350	57.14285714	d3_75	d5_60	02peu139_0-200	85	0	0	92	0	0	0	0	Fear	1	61	5.79E-05
p13	F	20	B2	French	69	04deg132	4	M	Disgust	2	600	1100	54.54545455	d3_75	d5_60	04deg132_0-600	10	0	0	95	0	0	61	0	Fear	0	89	0.000115741
p13	F	20	B2	French	69	04peu133	4	M	Fear	3	400	750	53.33333333	d3_75	d5_60	04peu133_0-400	98	0	0	81	0	0	0	0	Fear	1	69	0.000115741
p13	F	20	B2	French	69	06joi132	6	F	Joy	2	550	1000	55	d3_75	d5_60	06joi132_0-550	91	0	0	87	0	0	0	0	Fear	0	82	8.10E-05
p13	F	20	B2	French	69	06tri133	6	F	Sadness	3	550	950	57.89473684	d3_75	d5_60	06tri133_0-550	26	0	0	0	7	0	0	0	Joy	0	8	0.000150463
p13	F	20	B2	French	69	07col131	7	F	Anger	1	600	1000	60	d3_75	d5_60	07col131_0-600	42	74	0	0	0	0	0	0	Anger	1	74	0.000104167
p13	F	20	B2	French	69	07tri131	7	F	Sadness	1	900	1600	56.25	d3_75	d5_60	07tri131_0-900	21	0	0	0	0	0	93	0	Sadness	1	35	6.94E-05
p13	F	20	B2	French	69	08tri137	8	M	Sadness	7	1900	3750	50.66666667	d3_75	d5_60	08tri137_0-1900	62	0	0	0	0	68	0	0	Neutral	0	65	4.63E-05
p13	F	20	B2	French	69	09int1310	9	F	Neutral	10	500	900	55.55555556	d3_75	d5_60	09int1310_0-500	37	0	0	0	0	73	0	0	Neutral	1	77	6.94E-05
p13	F	20	B2	French	69	09int133	9	F	Neutral	3	600	1050	57.14285714	d3_75	d5_60	09int133_0-600	64	0	0	0	0	0	0	76	Surprise	0	78	4.63E-05
p13	F	20	B2	French	69	01joi134	1	M	Joy	4	700	1150	60.86956522	d3_75	d6_70	01joi134_0-700	39	0	0	77	86	0	0	0	Joy	1	82	0.000104167
p13	F	20	B2	French	69	03col133	3	M	Anger	3	1500	2150	69.76744186	d3_75	d6_70	03col133_0-1500	94	83	0	0	0	0	0	0	Anger	1	42	5.79E-05
p13	F	20	B2	French	69	03joi131	3	M	Joy	1	3350	5050	66.33663366	d3_75	d6_70	03joi131_0-3350	16	0	0	0	0	0	95	0	Sadness	0	94	0.000104167
p13	F	20	B2	French	69	03joi131	3	M	Joy	1	3200	5050	63.36633663	d3_75	d6_70	03joi131_0-3200	96	87	70	18	0	0	0	0	Anger	0	69	0.000104167
p13	F	20	B2	French	69	03joi133	3	M	Joy	3	1700	2500	68	d3_75	d6_70	03joi133_0-1700	20	0	0	0	0	79	0	0	Neutral	0	39	5.79E-05
p13	F	20	B2	French	69	04joi134	4	M	Joy	4	2850	4100	69.51219512	d3_75	d6_70	04joi134_0-2850	27	0	0	0	98	0	0	0	Joy	1	59	6.94E-05
p13	F	20	B2	French	69	05deg132	5	M	Disgust	2	450	650	69.23076923	d3_75	d6_70	05deg132_0-450	68	0	0	0	0	61	0	0	Neutral	0	52	9.26E-05
p13	F	20	B2	French	69	06joi134	6	F	Joy	4	1650	2400	68.75	d3_75	d6_70	06joi134_0-1650	67	0	0	74	36	0	0	0	Fear	0	46	0.000104167
p13	F	20	B2	French	69	09deg137	9	F	Disgust	7	350	550	63.63636364	d3_75	d6_70	09deg137_0-350	44	0	93	0	0	0	0	0	Disgust	1	95	8.10E-05
p13	F	20	B2	French	69	01peu136	1	M	Fear	6	850	1200	70.83333333	d3_75	d7_80	01peu136_0-850	33	83	0	69	0	0	0	0	Anger	0	82	0.000185185
p13	F	20	B2	French	69	02deg132	2	F	Disgust	2	1850	2550	72.54901961	d3_75	d7_80	02deg132_0-1850	11	0	82	0	0	0	0	0	Disgust	1	82	8.10E-05
p13	F	20	B2	French	69	05tri132	5	M	Sadness	2	950	1300	73.07692308	d3_75	d7_80	05tri132_0-950	82	0	0	0	0	0	87	0	Sadness	1	85	8.10E-05
p13	F	20	B2	French	69	07joi138	7	F	Joy	8	550	750	73.33333333	d3_75	d7_80	07joi138_0-550	81	0	0	0	0	0	0	54	Surprise	0	77	8.10E-05
p13	F	20	B2	French	69	09deg131	9	F	Disgust	1	750	1050	71.42857143	d3_75	d7_80	09deg131_0-750	63	0	88	0	0	0	0	0	Disgust	1	56	6.94E-05
p13	F	20	B2	French	69	10tri131	10	F	Sadness	1	600	850	70.58823529	d3_75	d7_80	10tri131_0-600	99	0	0	0	0	0	82	0	Sadness	1	72	5.79E-05
p13	F	20	B2	French	69	02joi133	2	F	Joy	3	1350	1750	77.14285714	d4_100	d7_80	02joi133_0-1350	95	73	0	0	0	0	0	0	Anger	0	53	5.79E-05
p13	F	20	B2	French	69	06int131	6	F	Neutral	1	950	1250	76	d4_100	d7_80	06int131_0-950	56	0	0	0	0	62	0	47	Neutral	1	52	0.000127315
p13	F	20	B2	French	69	06joi132	6	F	Joy	2	800	1000	80	d4_100	d7_80	06joi132_0-800	77	0	0	0	85	0	0	0	Joy	1	34	5.79E-05
p13	F	20	B2	French	69	10joi131	10	F	Joy	1	550	700	78.57142857	d4_100	d7_80	10joi131_0-550	92	87	0	0	0	0	0	0	Anger	0	63	5.79E-05
p13	F	20	B2	French	69	01int135	1	M	Neutral	5	850	950	89.47368421	d4_100	d8_90	01int135_0-850	73	0	0	0	0	84	0	21	Neutral	1	80	0.000104167
p13	F	20	B2	French	69	02deg134	2	F	Disgust	4	1950	2400	81.25	d4_100	d8_90	02deg134_0-1950	30	0	71	0	0	0	0	0	Disgust	1	40	4.63E-05
p13	F	20	B2	French	69	03joi133	3	M	Joy	3	2150	2500	86	d4_100	d8_90	03joi133_0-2150	36	0	76	0	0	0	0	0	Disgust	0	75	9.26E-05
p13	F	20	B2	French	69	03tri133	3	M	Sadness	3	2950	3500	84.28571429	d4_100	d8_90	03tri133_0-2950	54	0	0	0	0	0	0	62	Surprise	0	64	4.63E-05
p13	F	20	B2	French	69	03tri133	3	M	Sadness	3	3050	3500	87.14285714	d4_100	d8_90	03tri133_0-3050	86	0	0	0	21	88	0	0	Neutral	0	55	0.000104167
p13	F	20	B2	French	69	04int136	4	M	Neutral	6	750	900	83.33333333	d4_100	d8_90	04int136_0-750	93	0	0	0	0	76	0	19	Neutral	1	43	6.94E-05
p13	F	20	B2	French	69	04joi134	4	M	Joy	4	3600	4100	87.80487805	d4_100	d8_90	04joi134_0-3600	43	0	0	0	94	0	0	0	Joy	1	81	9.26E-05
p13	F	20	B2	French	69	04peu134	4	M	Fear	4	1300	1550	83.87096774	d4_100	d8_90	04peu134_0-1300	66	0	0	0	0	0	52	0	Sadness	0	76	0.000162037
p13	F	20	B2	French	69	04tri131	4	M	Sadness	1	1400	1600	87.5	d4_100	d8_90	04tri131_0-1400	78	0	0	0	0	65	0	0	Neutral	0	82	9.26E-05
p13	F	20	B2	French	69	06int131	6	F	Neutral	1	1100	1250	88	d4_100	d8_90	06int131_0-1100	84	0	0	0	0	81	0	0	Neutral	1	47	9.26E-05
p13	F	20	B2	French	69	08tri137	8	M	Sadness	7	3050	3750	81.33333333	d4_100	d8_90	08tri137_0-3050	13	0	0	0	0	93	0	0	Neutral	0	94	8.10E-05
p13	F	20	B2	French	69	10int137	10	F	Neutral	7	700	800	87.5	d4_100	d8_90	10int137_0-700	15	0	0	0	0	86	0	0	Neutral	1	85	5.79E-05
p13	F	20	B2	French	69	01col136	1	M	Anger	6	850	900	94.44444444	d4_100	d9_100	01col136_0-850	12	92	0	0	0	0	0	0	Anger	1	97	6.94E-05
p13	F	20	B2	French	69	01tri132	1	M	Sadness	2	550	600	91.66666667	d4_100	d9_100	01tri132_0-550	69	0	0	0	0	61	0	0	Neutral	0	65	9.26E-05
p13	F	20	B2	French	69	02deg132	2	F	Disgust	2	2400	2550	94.11764706	d4_100	d9_100	02deg132_0-2400	24	0	87	31	0	0	0	0	Disgust	1	58	0.000104167
p13	F	20	B2	French	69	03joi131	3	M	Joy	1	5000	5050	99.00990099	d4_100	d9_100	03joi131_0-5000	58	76	0	0	34	0	0	0	Anger	0	50	5.79E-05
p13	F	20	B2	French	69	04tri135	4	M	Sadness	5	1200	1200	100	d4_100	d9_100	04tri135_0-1200	105	0	0	0	0	34	0	0	Neutral	0	75	4.63E-05
p13	F	20	B2	French	69	05deg132	5	M	Disgust	2	650	650	100	d4_100	d9_100	05deg132_0-650	51	0	0	0	0	76	0	34	Neutral	0	54	8.10E-05
p13	F	20	B2	French	69	05int132	5	M	Neutral	2	1100	1100	100	d4_100	d9_100	05int132_0-1100	40	0	0	0	0	86	0	0	Neutral	1	70	5.79E-05
p13	F	20	B2	French	69	05joi134	5	M	Joy	4	1000	1000	100	d4_100	d9_100	05joi134_0-1000	53	0	52	75	0	0	0	0	Fear	0	55	6.94E-05
p13	F	20	B2	French	69	07tri134	7	F	Sadness	4	1800	1850	97.2972973	d4_100	d9_100	07tri134_0-1800	88	0	0	0	0	0	71	0	Sadness	1	78	8.10E-05
p13	F	20	B2	French	69	08peu134	8	M	Fear	4	1050	1050	100	d4_100	d9_100	08peu134_0-1050	101	0	0	93	0	0	0	0	Fear	1	83	5.79E-05
p13	F	20	B2	French	69	09col133	9	F	Anger	3	1300	1350	96.2962963	d4_100	d9_100	09col133_0-1300	6	97	0	0	0	0	0	0	Anger	1	98	0.000115741
p13	F	20	B2	French	69	09peu131	9	F	Fear	1	450	450	100	d4_100	d9_100	09peu131_0-450	74	1	52	83	0	0	0	0	Fear	1	78	0.000138889
p13	F	20	B2	French	69	10col137	10	F	Anger	7	2050	2250	91.11111111	d4_100	d9_100	10col137_0-2050	80	97	0	0	0	0	0	0	Anger	1	97	8.10E-05
p14	F	18	B2	French	55	02tri136	2	F	Sadness	6	150	2050	7.317073171	d1_25	d0_10	02tri136_0-150	12	0	0	0	0	49	0	0	Neutral	0	100	4.63E-05
p14	F	18	B2	French	55	04deg132	4	M	Disgust	2	100	1100	9.090909091	d1_25	d0_10	04deg132_0-100	47	0	0	0	0	0	29	0	Sadness	0	80	4.63E-05
p14	F	18	B2	French	55	04joi133	4	M	Joy	3	100	1950	5.128205128	d1_25	d0_10	04joi133_0-100	1	0	0	0	0	0	0	100	Surprise	0	67	0.000115741
p14	F	18	B2	French	55	08tri137	8	M	Sadness	7	350	3750	9.333333333	d1_25	d0_10	08tri137_0-350	90	0	0	0	0	0	57	0	Sadness	1	67	5.79E-05
p14	F	18	B2	French	55	10int137	10	F	Neutral	7	50	800	6.25	d1_25	d0_10	10int137_0-50	46	0	0	0	0	78	0	0	Neutral	1	92	6.94E-05
p14	F	18	B2	French	55	02joi133	2	F	Joy	3	300	1750	17.14285714	d1_25	d1_20	02joi133_0-300	88	0	0	0	0	0	0	8	Surprise	0	5	5.79E-05
p14	F	18	B2	French	55	02peu1310	2	F	Fear	10	200	1300	15.38461538	d1_25	d1_20	02peu1310_0-200	14	0	0	0	1	0	100	24	Sadness	0	86	0.000138889
p14	F	18	B2	French	55	03joi133	3	M	Joy	3	500	2500	20	d1_25	d1_20	03joi133_0-500	40	0	0	0	0	69	0	0	Neutral	0	90	4.63E-05
p14	F	18	B2	French	55	03joi133	3	M	Joy	3	350	2500	14	d1_25	d1_20	03joi133_0-350	51	0	56	0	0	0	31	0	Disgust	0	78	5.79E-05
p14	F	18	B2	French	55	03joi133	3	M	Joy	3	450	2500	18	d1_25	d1_20	03joi133_0-450	104	0	50	62	0	0	0	0	Fear	0	78	8.10E-05
p14	F	18	B2	French	55	04int134	4	M	Neutral	4	100	600	16.66666667	d1_25	d1_20	04int134_0-100	100	0	0	0	0	0	17	0	Sadness	0	10	3.47E-05
p14	F	18	B2	French	55	02deg134	2	F	Disgust	4	550	2400	22.91666667	d1_25	d2_30	02deg134_0-550	75	0	83	0	0	0	0	0	Disgust	1	100	5.79E-05
p14	F	18	B2	French	55	03joi133	3	M	Joy	3	550	2500	22	d1_25	d2_30	03joi133_0-550	62	0	70	0	0	65	0	0	Disgust	0	96	9.26E-05
p14	F	18	B2	French	55	04peu134	4	M	Fear	4	350	1550	22.58064516	d1_25	d2_30	04peu134_0-350	8	0	0	95	0	0	0	0	Fear	1	88	0.000138889
p14	F	18	B2	French	55	05col133	5	M	Anger	3	200	900	22.22222222	d1_25	d2_30	05col133_0-200	44	68	0	0	0	0	0	0	Anger	1	76	5.79E-05
p14	F	18	B2	French	55	05deg132	5	M	Disgust	2	150	650	23.07692308	d1_25	d2_30	05deg132_0-150	13	0	93	0	0	0	0	0	Disgust	1	91	0.000104167
p14	F	18	B2	French	55	06int131	6	F	Neutral	1	300	1250	24	d1_25	d2_30	06int131_0-300	99	0	0	0	0	18	0	0	Neutral	1	40	0.000138889
p14	F	18	B2	French	55	07joi135	7	F	Joy	5	100	450	22.22222222	d1_25	d2_30	07joi135_0-100	25	0	0	0	0	0	86	0	Sadness	0	91	6.94E-05
p14	F	18	B2	French	55	09tri135	9	F	Sadness	5	50	200	25	d1_25	d2_30	09tri135_0-50	3	0	0	0	66	49	0	0	Joy	0	89	0.000138889
p14	F	18	B2	French	55	10col137	10	F	Anger	7	500	2250	22.22222222	d1_25	d2_30	10col137_0-500	102	82	0	0	0	0	0	0	Anger	1	88	5.79E-05
p14	F	18	B2	French	55	04col137	4	M	Anger	7	400	1550	25.80645161	d2_50	d2_30	04col137_0-400	67	80	0	0	0	0	0	0	Anger	1	94	9.26E-05
p14	F	18	B2	French	55	06peu133	6	F	Fear	3	250	950	26.31578947	d2_50	d2_30	06peu133_0-250	41	31	97	0	0	0	60	0	Disgust	0	80	0.000138889
p14	F	18	B2	French	55	09joi135	9	F	Joy	5	150	500	30	d2_50	d2_30	09joi135_0-150	64	0	0	0	73	0	0	84	Surprise	0	95	6.94E-05
p14	F	18	B2	French	55	05int132	5	M	Neutral	2	350	1100	31.81818182	d2_50	d3_40	05int132_0-350	83	0	0	0	54	65	0	65	Neutral	1	75	9.26E-05
p14	F	18	B2	French	55	02deg134	2	F	Disgust	4	850	2400	35.41666667	d2_50	d3_40	02deg134_0-850	54	0	89	0	0	0	0	0	Disgust	1	100	5.79E-05
p14	F	18	B2	French	55	02peu1310	2	F	Fear	10	500	1300	38.46153846	d2_50	d3_40	02peu1310_0-500	52	0	0	0	15	0	0	80	Surprise	0	89	8.10E-05
p14	F	18	B2	French	55	03int133	3	M	Neutral	3	850	2150	39.53488372	d2_50	d3_40	03int133_0-850	87	0	0	0	0	0	0	77	Surprise	0	89	6.94E-05
p14	F	18	B2	French	55	04int136	4	M	Neutral	6	350	900	38.88888889	d2_50	d3_40	04int136_0-350	93	0	0	0	0	18	12	0	Neutral	1	41	4.63E-05
p14	F	18	B2	French	55	05joi135	5	M	Joy	5	350	1000	35	d2_50	d3_40	05joi135_0-350	4	0	0	0	70	0	0	89	Surprise	0	87	0.000162037
p14	F	18	B2	French	55	07col131	7	F	Anger	1	400	1000	40	d2_50	d3_40	07col131_0-400	22	71	0	0	0	0	0	0	Anger	1	91	5.79E-05
p14	F	18	B2	French	55	10col137	10	F	Anger	7	850	2250	37.77777778	d2_50	d3_40	10col137_0-850	11	0	0	0	92	0	0	0	Joy	0	81	9.26E-05
p14	F	18	B2	French	55	10int137	10	F	Neutral	7	250	800	31.25	d2_50	d3_40	10int137_0-250	7	0	0	0	0	87	0	40	Neutral	1	99	0.000150463
p14	F	18	B2	French	55	01tri134	1	M	Sadness	4	400	950	42.10526316	d2_50	d4_50	01tri134_0-400	58	0	71	0	0	0	0	0	Disgust	0	84	6.94E-05
p14	F	18	B2	French	55	03peu132	3	M	Fear	2	300	600	50	d2_50	d4_50	03peu132_0-300	10	0	0	0	0	0	0	27	Surprise	0	19	3.47E-05
p14	F	18	B2	French	55	03tri135	3	M	Sadness	5	300	650	46.15384615	d2_50	d4_50	03tri135_0-300	97	0	0	0	0	0	8	5	Sadness	1	13	6.94E-05
p14	F	18	B2	French	55	05joi134	5	M	Joy	4	450	1000	45	d2_50	d4_50	05joi134_0-450	20	0	0	0	0	0	88	0	Sadness	0	100	6.94E-05
p14	F	18	B2	French	55	05joi135	5	M	Joy	5	500	1000	50	d2_50	d4_50	05joi135_0-500	26	0	0	69	0	0	0	0	Fear	0	89	5.79E-05
p14	F	18	B2	French	55	06int131	6	F	Neutral	1	600	1250	48	d2_50	d4_50	06int131_0-600	6	0	0	0	0	0	0	79	Surprise	0	93	8.10E-05
p14	F	18	B2	French	55	07col131	7	F	Anger	1	450	1000	45	d2_50	d4_50	07col131_0-450	35	74	24	0	0	27	0	0	Anger	1	84	9.26E-05
p14	F	18	B2	French	55	08joi1318	8	M	Joy	18	250	600	41.66666667	d2_50	d4_50	08joi1318_0-250	71	0	0	0	0	0	82	0	Sadness	0	76	5.79E-05
p14	F	18	B2	French	55	09deg131	9	F	Disgust	1	500	1050	47.61904762	d2_50	d4_50	09deg131_0-500	37	0	94	0	0	0	0	0	Disgust	1	98	9.26E-05
p14	F	18	B2	French	55	09int133	9	F	Neutral	3	500	1050	47.61904762	d2_50	d4_50	09int133_0-500	18	0	0	0	0	87	0	0	Neutral	1	88	8.10E-05
p14	F	18	B2	French	55	09joi135	9	F	Joy	5	250	500	50	d2_50	d4_50	09joi135_0-250	86	0	0	0	62	0	0	56	Joy	1	89	8.10E-05
p14	F	18	B2	French	55	10col138	10	F	Anger	8	300	600	50	d2_50	d4_50	10col138_0-300	60	94	0	0	0	0	0	0	Anger	1	100	6.94E-05
p14	F	18	B2	French	55	03int133	3	M	Neutral	3	1250	2150	58.13953488	d3_75	d5_60	03int133_0-1250	96	0	0	0	0	8	8	0	Neutral	1	21	6.94E-05
p14	F	18	B2	French	55	02deg132	2	F	Disgust	2	1350	2550	52.94117647	d3_75	d5_60	02deg132_0-1350	92	0	66	0	0	0	0	0	Disgust	1	86	5.79E-05
p14	F	18	B2	French	55	02joi131	2	F	Joy	1	1350	2350	57.44680851	d3_75	d5_60	02joi131_0-1350	84	0	61	0	0	0	0	37	Disgust	0	79	8.10E-05
p14	F	18	B2	French	55	02joi131	2	F	Joy	1	1400	2350	59.57446809	d3_75	d5_60	02joi131_0-1400	95	0	0	6	0	0	0	0	Fear	0	24	4.63E-05
p14	F	18	B2	French	55	03joi131	3	M	Joy	1	2950	5050	58.41584158	d3_75	d5_60	03joi131_0-2950	23	0	100	55	0	0	0	0	Disgust	0	98	0.000104167
p14	F	18	B2	French	55	06int131	6	F	Neutral	1	750	1250	60	d3_75	d5_60	06int131_0-750	45	0	0	0	75	71	0	0	Joy	0	94	9.26E-05
p14	F	18	B2	French	55	07tri134	7	F	Sadness	4	1100	1850	59.45945946	d3_75	d5_60	07tri134_0-1100	31	0	0	0	0	65	0	0	Neutral	0	90	4.63E-05
p14	F	18	B2	French	55	08int136	8	M	Neutral	6	200	350	57.14285714	d3_75	d5_60	08int136_0-200	2	0	0	0	0	60	0	61	Surprise	0	75	0.000138889
p14	F	18	B2	French	55	09col133	9	F	Anger	3	750	1350	55.55555556	d3_75	d5_60	09col133_0-750	32	76	0	0	0	0	0	0	Anger	1	83	6.94E-05
p14	F	18	B2	French	55	02joi131	2	F	Joy	1	1600	2350	68.08510638	d3_75	d6_70	02joi131_0-1600	69	0	76	62	0	0	0	0	Disgust	0	99	0.000173611
p14	F	18	B2	French	55	03col133	3	M	Anger	3	1350	2150	62.79069767	d3_75	d6_70	03col133_0-1350	16	100	0	0	0	0	0	0	Anger	1	100	6.94E-05
p14	F	18	B2	French	55	03joi131	3	M	Joy	1	3500	5050	69.30693069	d3_75	d6_70	03joi131_0-3500	48	60	74	0	0	0	0	0	Disgust	0	89	9.26E-05
p14	F	18	B2	French	55	04deg132	4	M	Disgust	2	700	1100	63.63636364	d3_75	d6_70	04deg132_0-700	27	0	100	0	0	0	0	0	Disgust	1	99	6.94E-05
p14	F	18	B2	French	55	04joi134	4	M	Joy	4	2750	4100	67.07317073	d3_75	d6_70	04joi134_0-2750	53	0	0	0	100	0	0	0	Joy	1	98	8.10E-05
p14	F	18	B2	French	55	04tri131	4	M	Sadness	1	1050	1600	65.625	d3_75	d6_70	04tri131_0-1050	94	0	0	0	0	31	12	0	Neutral	0	50	4.63E-05
p14	F	18	B2	French	55	06int131	6	F	Neutral	1	850	1250	68	d3_75	d6_70	06int131_0-850	66	0	0	0	59	53	0	0	Joy	0	92	6.94E-05
p14	F	18	B2	French	55	06joi134	6	F	Joy	4	1500	2400	62.5	d3_75	d6_70	06joi134_0-1500	50	0	0	0	83	0	0	0	Joy	1	86	6.94E-05
p14	F	18	B2	French	55	08col131	8	M	Anger	1	250	400	62.5	d3_75	d6_70	08col131_0-250	59	0	0	0	79	0	0	0	Joy	0	94	5.79E-05
p14	F	18	B2	French	55	09joi135	9	F	Joy	5	350	500	70	d3_75	d6_70	09joi135_0-350	29	0	0	0	0	0	0	86	Surprise	0	100	6.94E-05
p14	F	18	B2	French	55	01joi134	1	M	Joy	4	850	1150	73.91304348	d3_75	d7_80	01joi134_0-850	77	0	0	0	94	0	0	0	Joy	1	89	4.63E-05
p14	F	18	B2	French	55	02col133	2	F	Anger	3	850	1150	73.91304348	d3_75	d7_80	02col133_0-850	105	95	0	0	0	0	0	0	Anger	1	99	6.94E-05
p14	F	18	B2	French	55	03joi131	3	M	Joy	1	3600	5050	71.28712871	d3_75	d7_80	03joi131_0-3600	33	0	100	0	0	0	0	0	Disgust	0	87	6.94E-05
p14	F	18	B2	French	55	04joi134	4	M	Joy	4	2900	4100	70.73170732	d3_75	d7_80	04joi134_0-2900	34	0	0	0	100	0	0	0	Joy	1	100	6.94E-05
p14	F	18	B2	French	55	04peu133	4	M	Fear	3	550	750	73.33333333	d3_75	d7_80	04peu133_0-550	68	0	0	0	0	0	0	84	Surprise	0	99	8.10E-05
p14	F	18	B2	French	55	01tri134	1	M	Sadness	4	750	950	78.94736842	d4_100	d7_80	01tri134_0-750	85	0	0	0	0	55	0	0	Neutral	0	71	4.63E-05
p14	F	18	B2	French	55	02deg132	2	F	Disgust	2	1950	2550	76.47058824	d4_100	d7_80	02deg132_0-1950	61	0	100	0	0	0	0	0	Disgust	1	99	5.79E-05
p14	F	18	B2	French	55	07int132	7	F	Neutral	2	1000	1250	80	d4_100	d7_80	07int132_0-1000	15	0	0	0	45	100	0	0	Neutral	1	93	0.000115741
p14	F	18	B2	French	55	07joi138	7	F	Joy	8	600	750	80	d4_100	d7_80	07joi138_0-600	103	0	0	0	69	0	0	95	Surprise	0	91	8.10E-05
p14	F	18	B2	French	55	10tri134	10	F	Sadness	4	750	950	78.94736842	d4_100	d7_80	10tri134_0-750	56	0	0	0	0	61	72	0	Sadness	1	90	9.26E-05
p14	F	18	B2	French	55	01joi131	1	M	Joy	1	750	900	83.33333333	d4_100	d8_90	01joi131_0-750	5	0	0	0	0	0	98	0	Sadness	0	99	8.10E-05
p14	F	18	B2	French	55	01peu136	1	M	Fear	6	1000	1200	83.33333333	d4_100	d8_90	01peu136_0-1000	17	100	71	25	0	0	0	0	Anger	0	87	0.000138889
p14	F	18	B2	French	55	01tri132	1	M	Sadness	2	500	600	83.33333333	d4_100	d8_90	01tri132_0-500	101	0	36	0	0	0	0	0	Disgust	0	30	3.47E-05
p14	F	18	B2	French	55	02deg134	2	F	Disgust	4	2050	2400	85.41666667	d4_100	d8_90	02deg134_0-2050	21	0	100	0	0	0	0	0	Disgust	1	99	6.94E-05
p14	F	18	B2	French	55	03col131	3	M	Anger	1	1750	2150	81.39534884	d4_100	d8_90	03col131_0-1750	38	100	0	0	0	0	0	0	Anger	1	99	5.79E-05
p14	F	18	B2	French	55	03joi131	3	M	Joy	1	4150	5050	82.17821782	d4_100	d8_90	03joi131_0-4150	80	0	76	0	0	0	0	0	Disgust	0	59	6.94E-05
p14	F	18	B2	French	55	04joi133	4	M	Joy	3	1750	1950	89.74358974	d4_100	d8_90	04joi133_0-1750	65	0	0	0	0	0	75	57	Sadness	0	88	8.10E-05
p14	F	18	B2	French	55	04joi133	4	M	Joy	3	1650	1950	84.61538462	d4_100	d8_90	04joi133_0-1650	74	0	85	0	0	0	48	69	Disgust	0	60	0.000138889
p14	F	18	B2	French	55	06int132	6	F	Neutral	2	1150	1400	82.14285714	d4_100	d8_90	06int132_0-1150	63	0	0	0	75	60	0	0	Joy	0	96	8.10E-05
p14	F	18	B2	French	55	07tri131	7	F	Sadness	1	1400	1600	87.5	d4_100	d8_90	07tri131_0-1400	28	0	0	0	0	70	0	0	Neutral	0	88	6.94E-05
p14	F	18	B2	French	55	07tri134	7	F	Sadness	4	1600	1850	86.48648649	d4_100	d8_90	07tri134_0-1600	19	0	0	0	0	0	72	0	Sadness	1	92	9.26E-05
p14	F	18	B2	French	55	07tri134	7	F	Sadness	4	1550	1850	83.78378378	d4_100	d8_90	07tri134_0-1550	42	0	0	0	0	84	0	0	Neutral	0	98	6.94E-05
p14	F	18	B2	French	55	08peu131	8	M	Fear	1	350	400	87.5	d4_100	d8_90	08peu131_0-350	24	0	0	0	79	0	0	0	Joy	0	98	5.79E-05
p14	F	18	B2	French	55	08tri134	8	M	Sadness	4	500	600	83.33333333	d4_100	d8_90	08tri134_0-500	49	0	0	0	0	30	64	0	Sadness	1	81	6.94E-05
p14	F	18	B2	French	55	10col137	10	F	Anger	7	1950	2250	86.66666667	d4_100	d8_90	10col137_0-1950	91	92	0	0	0	0	0	0	Anger	1	97	5.79E-05
p14	F	18	B2	French	55	01col131	1	M	Anger	1	800	850	94.11764706	d4_100	d9_100	01col131_0-800	78	87	0	0	0	0	0	0	Anger	1	98	6.94E-05
p14	F	18	B2	French	55	02peu1310	2	F	Fear	10	1200	1300	92.30769231	d4_100	d9_100	02peu1310_0-1200	82	0	0	67	0	0	0	0	Fear	1	85	0.000104167
p14	F	18	B2	French	55	02tri136	2	F	Sadness	6	2050	2050	100	d4_100	d9_100	02tri136_0-2050	79	0	66	88	0	0	0	0	Fear	0	90	6.94E-05
p14	F	18	B2	French	55	03int133	3	M	Neutral	3	1950	2150	90.69767442	d4_100	d9_100	03int133_0-1950	70	0	0	0	68	0	0	56	Joy	0	94	8.10E-05
p14	F	18	B2	French	55	03peu132	3	M	Fear	2	550	600	91.66666667	d4_100	d9_100	03peu132_0-550	36	0	0	83	0	0	60	0	Fear	1	98	0.000104167
p14	F	18	B2	French	55	04joi133	4	M	Joy	3	1850	1950	94.87179487	d4_100	d9_100	04joi133_0-1850	89	0	0	0	0	0	22	0	Sadness	0	42	3.47E-05
p14	F	18	B2	French	55	04joi134	4	M	Joy	4	3850	4100	93.90243902	d4_100	d9_100	04joi134_0-3850	73	0	0	0	100	0	0	0	Joy	1	99	6.94E-05
p14	F	18	B2	French	55	05deg132	5	M	Disgust	2	650	650	100	d4_100	d9_100	05deg132_0-650	57	0	56	0	0	0	0	0	Disgust	1	100	6.94E-05
p14	F	18	B2	French	55	05deg137	5	M	Disgust	7	500	550	90.90909091	d4_100	d9_100	05deg137_0-500	30	0	78	0	0	0	0	0	Disgust	1	92	6.94E-05
p14	F	18	B2	French	55	05int132	5	M	Neutral	2	1100	1100	100	d4_100	d9_100	05int132_0-1100	55	0	0	0	0	91	0	0	Neutral	1	100	6.94E-05
p14	F	18	B2	French	55	05joi134	5	M	Joy	4	1000	1000	100	d4_100	d9_100	05joi134_0-1000	43	0	58	36	0	0	0	0	Disgust	0	93	8.10E-05
p14	F	18	B2	French	55	06joi134	6	F	Joy	4	2350	2400	97.91666667	d4_100	d9_100	06joi134_0-2350	81	0	0	0	89	0	0	0	Joy	1	81	4.63E-05
p14	F	18	B2	French	55	06tri132	6	F	Sadness	2	1950	1950	100	d4_100	d9_100	06tri132_0-1950	98	0	0	0	0	40	0	0	Neutral	0	45	5.79E-05
p14	F	18	B2	French	55	09col133	9	F	Anger	3	1250	1350	92.59259259	d4_100	d9_100	09col133_0-1250	9	0	0	58	0	0	16	0	Fear	0	58	0.000115741
p14	F	18	B2	French	55	09int133	9	F	Neutral	3	950	1050	90.47619048	d4_100	d9_100	09int133_0-950	72	0	0	0	0	0	0	68	Surprise	0	100	9.26E-05
p14	F	18	B2	French	55	10col137	10	F	Anger	7	2050	2250	91.11111111	d4_100	d9_100	10col137_0-2050	39	100	0	0	0	0	0	0	Anger	1	99	4.63E-05
p14	F	18	B2	French	55	10deg1310	10	F	Disgust	10	350	350	100	d4_100	d9_100	10deg1310_0-350	76	0	72	0	0	0	0	0	Disgust	1	89	6.94E-05
p15	F	21	2eme_annee_bachelor	French	91	02deg132	2	F	Disgust	2	150	2550	5.882352941	d1_25	d0_10	02deg132_0-150	66	0	19	0	0	0	17	0	Disgust	1	72	0.000104167
p15	F	21	2eme_annee_bachelor	French	91	02int132	2	F	Neutral	2	50	700	7.142857143	d1_25	d0_10	02int132_0-50	89	0	0	0	0	6	0	0	Neutral	1	2	5.79E-05
p15	F	21	2eme_annee_bachelor	French	91	03int131	3	M	Neutral	1	50	1700	2.941176471	d1_25	d0_10	03int131_0-50	13	0	6	0	0	0	0	0	Disgust	0	3	8.10E-05
p15	F	21	2eme_annee_bachelor	French	91	04deg132	4	M	Disgust	2	100	1100	9.090909091	d1_25	d0_10	04deg132_0-100	4	50	0	0	0	0	0	0	Anger	0	10	0.000138889
p15	F	21	2eme_annee_bachelor	French	91	04int134	4	M	Neutral	4	50	600	8.333333333	d1_25	d0_10	04int134_0-50	43	0	0	0	0	14	0	0	Neutral	1	1	6.94E-05
p15	F	21	2eme_annee_bachelor	French	91	04joi133	4	M	Joy	3	100	1950	5.128205128	d1_25	d0_10	04joi133_0-100	37	0	0	79	0	0	0	0	Fear	0	72	0.000115741
p15	F	21	2eme_annee_bachelor	French	91	04joi134	4	M	Joy	4	50	4100	1.219512195	d1_25	d0_10	04joi134_0-50	71	0	0	0	0	0	64	0	Sadness	0	23	6.94E-05
p15	F	21	2eme_annee_bachelor	French	91	07joi138	7	F	Joy	8	50	750	6.666666667	d1_25	d0_10	07joi138_0-50	12	11	0	0	0	0	0	19	Surprise	0	8	0.000173611
p15	F	21	2eme_annee_bachelor	French	91	09int133	9	F	Neutral	3	50	1050	4.761904762	d1_25	d0_10	09int133_0-50	86	0	0	0	59	0	0	0	Joy	0	41	6.94E-05
p15	F	21	2eme_annee_bachelor	French	91	10int137	10	F	Neutral	7	50	800	6.25	d1_25	d0_10	10int137_0-50	98	0	0	0	0	18	0	0	Neutral	1	3	4.63E-05
p15	F	21	2eme_annee_bachelor	French	91	01tri132	1	M	Sadness	2	100	600	16.66666667	d1_25	d1_20	01tri132_0-100	31	0	0	0	0	64	0	0	Neutral	0	25	8.10E-05
p15	F	21	2eme_annee_bachelor	French	91	02deg132	2	F	Disgust	2	500	2550	19.60784314	d1_25	d1_20	02deg132_0-500	103	0	100	0	0	0	0	0	Disgust	1	100	5.79E-05
p15	F	21	2eme_annee_bachelor	French	91	03col131	3	M	Anger	1	300	2150	13.95348837	d1_25	d1_20	03col131_0-300	93	100	0	0	0	0	0	0	Anger	1	100	9.26E-05
p15	F	21	2eme_annee_bachelor	French	91	03joi131	3	M	Joy	1	650	5050	12.87128713	d1_25	d1_20	03joi131_0-650	28	0	0	87	0	0	13	0	Fear	0	60	8.10E-05
p15	F	21	2eme_annee_bachelor	French	91	03joi133	3	M	Joy	3	500	2500	20	d1_25	d1_20	03joi133_0-500	15	0	0	0	0	0	0	25	Surprise	0	17	0.000219907
p15	F	21	2eme_annee_bachelor	French	91	03joi133	3	M	Joy	3	450	2500	18	d1_25	d1_20	03joi133_0-450	80	0	0	27	0	0	0	0	Fear	0	20	9.26E-05
p15	F	21	2eme_annee_bachelor	French	91	04col137	4	M	Anger	7	300	1550	19.35483871	d1_25	d1_20	04col137_0-300	48	100	0	0	0	0	0	0	Anger	1	100	6.94E-05
p15	F	21	2eme_annee_bachelor	French	91	04int134	4	M	Neutral	4	100	600	16.66666667	d1_25	d1_20	04int134_0-100	81	0	0	0	0	15	0	0	Neutral	1	3	6.94E-05
p15	F	21	2eme_annee_bachelor	French	91	04peu134	4	M	Fear	4	200	1550	12.90322581	d1_25	d1_20	04peu134_0-200	49	0	0	39	0	0	0	0	Fear	1	28	9.26E-05
p15	F	21	2eme_annee_bachelor	French	91	06col132	6	F	Anger	2	100	650	15.38461538	d1_25	d1_20	06col132_0-100	92	79	0	0	0	0	0	0	Anger	1	36	5.79E-05
p15	F	21	2eme_annee_bachelor	French	91	07tri131	7	F	Sadness	1	300	1600	18.75	d1_25	d1_20	07tri131_0-300	95	0	0	0	0	0	30	0	Sadness	1	57	6.94E-05
p15	F	21	2eme_annee_bachelor	French	91	08col133	8	M	Anger	3	100	600	16.66666667	d1_25	d1_20	08col133_0-100	59	0	0	69	0	0	0	31	Fear	0	25	0.000104167
p15	F	21	2eme_annee_bachelor	French	91	10int137	10	F	Neutral	7	100	800	12.5	d1_25	d1_20	10int137_0-100	82	0	0	0	0	7	0	0	Neutral	1	4	8.10E-05
p15	F	21	2eme_annee_bachelor	French	91	03tri133	3	M	Sadness	3	800	3500	22.85714286	d1_25	d2_30	03tri133_0-800	77	0	0	0	55	0	0	0	Joy	0	87	6.94E-05
p15	F	21	2eme_annee_bachelor	French	91	03tri135	3	M	Sadness	5	150	650	23.07692308	d1_25	d2_30	03tri135_0-150	91	0	0	0	0	14	0	0	Neutral	0	2	6.94E-05
p15	F	21	2eme_annee_bachelor	French	91	07col133	7	F	Anger	3	250	1050	23.80952381	d1_25	d2_30	07col133_0-250	5	75	0	0	0	0	0	0	Anger	1	11	0.000150463
p15	F	21	2eme_annee_bachelor	French	91	08tri137	8	M	Sadness	7	850	3750	22.66666667	d1_25	d2_30	08tri137_0-850	22	0	0	0	70	0	0	0	Joy	0	15	0.000219907
p15	F	21	2eme_annee_bachelor	French	91	09col133	9	F	Anger	3	300	1350	22.22222222	d1_25	d2_30	09col133_0-300	78	100	0	0	0	0	0	0	Anger	1	100	5.79E-05
p15	F	21	2eme_annee_bachelor	French	91	04tri131	4	M	Sadness	1	450	1600	28.125	d2_50	d2_30	04tri131_0-450	19	0	0	0	0	100	0	0	Neutral	0	96	9.26E-05
p15	F	21	2eme_annee_bachelor	French	91	06tri132	6	F	Sadness	2	550	1950	28.20512821	d2_50	d2_30	06tri132_0-550	54	0	0	54	0	0	66	0	Sadness	1	62	0.000115741
p15	F	21	2eme_annee_bachelor	French	91	06tri132	6	F	Sadness	2	500	1950	25.64102564	d2_50	d2_30	06tri132_0-500	60	0	0	24	0	0	70	0	Sadness	1	59	9.26E-05
p15	F	21	2eme_annee_bachelor	French	91	10col137	10	F	Anger	7	600	2250	26.66666667	d2_50	d2_30	10col137_0-600	74	100	0	0	0	0	0	0	Anger	1	100	5.79E-05
p15	F	21	2eme_annee_bachelor	French	91	10deg139	10	F	Disgust	9	100	350	28.57142857	d2_50	d2_30	10deg139_0-100	27	0	100	0	0	0	0	0	Disgust	1	69	6.94E-05
p15	F	21	2eme_annee_bachelor	French	91	01peu136	1	M	Fear	6	400	1200	33.33333333	d2_50	d3_40	01peu136_0-400	46	0	0	100	0	0	0	38	Fear	1	96	0.000150463
p15	F	21	2eme_annee_bachelor	French	91	03tri133	3	M	Sadness	3	1250	3500	35.71428571	d2_50	d3_40	03tri133_0-1250	45	0	0	0	33	13	0	0	Joy	0	37	8.10E-05
p15	F	21	2eme_annee_bachelor	French	91	05joi135	5	M	Joy	5	400	1000	40	d2_50	d3_40	05joi135_0-400	57	0	0	63	0	0	0	14	Fear	0	61	0.000104167
p15	F	21	2eme_annee_bachelor	French	91	05tri134	5	M	Sadness	4	150	450	33.33333333	d2_50	d3_40	05tri134_0-150	73	0	0	0	0	73	0	0	Neutral	0	88	6.94E-05
p15	F	21	2eme_annee_bachelor	French	91	07col133	7	F	Anger	3	400	1050	38.0952381	d2_50	d3_40	07col133_0-400	63	100	0	0	0	0	0	0	Anger	1	100	5.79E-05
p15	F	21	2eme_annee_bachelor	French	91	07joi135	7	F	Joy	5	150	450	33.33333333	d2_50	d3_40	07joi135_0-150	47	0	0	0	55	0	0	0	Joy	1	19	5.79E-05
p15	F	21	2eme_annee_bachelor	French	91	08joi1318	8	M	Joy	18	200	600	33.33333333	d2_50	d3_40	08joi1318_0-200	85	0	0	0	0	0	100	0	Sadness	0	100	6.94E-05
p15	F	21	2eme_annee_bachelor	French	91	08tri137	8	M	Sadness	7	1450	3750	38.66666667	d2_50	d3_40	08tri137_0-1450	53	0	0	0	64	0	0	0	Joy	0	64	0.000150463
p15	F	21	2eme_annee_bachelor	French	91	08tri137	8	M	Sadness	7	1450	3750	38.66666667	d2_50	d3_40	08tri137_0-1450	62	0	0	0	100	0	0	0	Joy	0	100	6.94E-05
p15	F	21	2eme_annee_bachelor	French	91	10joi135	10	F	Joy	5	350	1000	35	d2_50	d3_40	10joi135_0-350	55	0	0	0	0	0	0	49	Surprise	0	15	0.000115741
p15	F	21	2eme_annee_bachelor	French	91	01peu134	1	M	Fear	4	350	750	46.66666667	d2_50	d4_50	01peu134_0-350	10	0	0	100	0	0	0	9	Fear	1	90	0.000150463
p15	F	21	2eme_annee_bachelor	French	91	02deg134	2	F	Disgust	4	1200	2400	50	d2_50	d4_50	02deg134_0-1200	26	0	100	0	0	0	0	6	Disgust	1	97	0.000115741
p15	F	21	2eme_annee_bachelor	French	91	03peu131	3	M	Fear	1	450	1100	40.90909091	d2_50	d4_50	03peu131_0-450	7	0	0	92	0	0	0	46	Fear	1	59	0.000162037
p15	F	21	2eme_annee_bachelor	French	91	03peu131	3	M	Fear	1	500	1100	45.45454545	d2_50	d4_50	03peu131_0-500	25	0	0	85	0	0	0	14	Fear	1	79	0.000150463
p15	F	21	2eme_annee_bachelor	French	91	03tri133	3	M	Sadness	3	1750	3500	50	d2_50	d4_50	03tri133_0-1750	94	0	0	0	30	10	0	0	Joy	0	88	0.000104167
p15	F	21	2eme_annee_bachelor	French	91	05deg137	5	M	Disgust	7	250	550	45.45454545	d2_50	d4_50	05deg137_0-250	97	0	100	0	0	0	0	0	Disgust	1	92	8.10E-05
p15	F	21	2eme_annee_bachelor	French	91	09deg131	9	F	Disgust	1	500	1050	47.61904762	d2_50	d4_50	09deg131_0-500	2	0	100	0	0	0	0	29	Disgust	1	92	0.000127315
p15	F	21	2eme_annee_bachelor	French	91	09int133	9	F	Neutral	3	500	1050	47.61904762	d2_50	d4_50	09int133_0-500	16	0	0	0	0	0	0	100	Surprise	0	100	8.10E-05
p15	F	21	2eme_annee_bachelor	French	91	09joi135	9	F	Joy	5	250	500	50	d2_50	d4_50	09joi135_0-250	50	0	0	0	100	0	0	0	Joy	1	100	5.79E-05
p15	F	21	2eme_annee_bachelor	French	91	10joi135	10	F	Joy	5	450	1000	45	d2_50	d4_50	10joi135_0-450	70	49	0	57	0	0	0	0	Fear	0	20	0.000150463
p15	F	21	2eme_annee_bachelor	French	91	02joi131	2	F	Joy	1	1300	2350	55.31914894	d3_75	d5_60	02joi131_0-1300	21	0	0	0	74	0	0	0	Joy	1	5	0.000173611
p15	F	21	2eme_annee_bachelor	French	91	02joi131	2	F	Joy	1	1300	2350	55.31914894	d3_75	d5_60	02joi131_0-1300	67	0	0	0	56	0	24	0	Joy	1	17	0.000173611
p15	F	21	2eme_annee_bachelor	French	91	02joi133	2	F	Joy	3	1000	1750	57.14285714	d3_75	d5_60	02joi133_0-1000	79	0	0	100	0	0	0	0	Fear	0	100	6.94E-05
p15	F	21	2eme_annee_bachelor	French	91	03tri135	3	M	Sadness	5	350	650	53.84615385	d3_75	d5_60	03tri135_0-350	69	0	0	0	0	60	0	10	Neutral	0	63	0.000104167
p15	F	21	2eme_annee_bachelor	French	91	04joi134	4	M	Joy	4	2450	4100	59.75609756	d3_75	d5_60	04joi134_0-2450	101	0	0	0	51	0	52	0	Sadness	0	51	0.000127315
p15	F	21	2eme_annee_bachelor	French	91	04tri135	4	M	Sadness	5	700	1200	58.33333333	d3_75	d5_60	04tri135_0-700	6	0	0	0	0	100	0	0	Neutral	0	93	0.000162037
p15	F	21	2eme_annee_bachelor	French	91	05deg137	5	M	Disgust	7	300	550	54.54545455	d3_75	d5_60	05deg137_0-300	32	10	12	13	0	0	14	0	Sadness	0	11	0.000150463
p15	F	21	2eme_annee_bachelor	French	91	05joi134	5	M	Joy	4	550	1000	55	d3_75	d5_60	05joi134_0-550	100	0	0	4	0	0	43	0	Sadness	0	78	0.000104167
p15	F	21	2eme_annee_bachelor	French	91	06int131	6	F	Neutral	1	750	1250	60	d3_75	d5_60	06int131_0-750	18	0	0	0	9	61	0	73	Surprise	0	78	0.000243056
p15	F	21	2eme_annee_bachelor	French	91	06joi132	6	F	Joy	2	550	1000	55	d3_75	d5_60	06joi132_0-550	76	0	0	0	100	0	0	0	Joy	1	72	9.26E-05
p15	F	21	2eme_annee_bachelor	French	91	01joi131	1	M	Joy	1	550	900	61.11111111	d3_75	d6_70	01joi131_0-550	65	0	0	100	0	0	0	9	Fear	0	100	0.000115741
p15	F	21	2eme_annee_bachelor	French	91	01peu134	1	M	Fear	4	500	750	66.66666667	d3_75	d6_70	01peu134_0-500	23	0	0	81	0	0	0	46	Fear	1	80	0.000138889
p15	F	21	2eme_annee_bachelor	French	91	01peu134	1	M	Fear	4	500	750	66.66666667	d3_75	d6_70	01peu134_0-500	42	0	0	100	0	0	0	8	Fear	1	69	0.000127315
p15	F	21	2eme_annee_bachelor	French	91	02peu1310	2	F	Fear	10	900	1300	69.23076923	d3_75	d6_70	02peu1310_0-900	44	0	0	88	0	0	0	28	Fear	1	32	0.000185185
p15	F	21	2eme_annee_bachelor	French	91	03joi131	3	M	Joy	1	3150	5050	62.37623762	d3_75	d6_70	03joi131_0-3150	87	65	0	0	0	0	71	0	Sadness	0	92	9.26E-05
p15	F	21	2eme_annee_bachelor	French	91	04deg132	4	M	Disgust	2	750	1100	68.18181818	d3_75	d6_70	04deg132_0-750	64	0	100	0	0	0	0	92	Disgust	1	100	0.000127315
p15	F	21	2eme_annee_bachelor	French	91	04joi134	4	M	Joy	4	2500	4100	60.97560976	d3_75	d6_70	04joi134_0-2500	90	0	0	0	3	0	94	0	Sadness	0	91	0.000150463
p15	F	21	2eme_annee_bachelor	French	91	06int131	6	F	Neutral	1	850	1250	68	d3_75	d6_70	06int131_0-850	40	0	0	0	43	0	0	59	Surprise	0	94	0.000127315
p15	F	21	2eme_annee_bachelor	French	91	06int132	6	F	Neutral	2	900	1400	64.28571429	d3_75	d6_70	06int132_0-900	30	0	0	0	89	0	0	79	Joy	0	90	0.000173611
p15	F	21	2eme_annee_bachelor	French	91	07int132	7	F	Neutral	2	800	1250	64	d3_75	d6_70	07int132_0-800	36	0	0	0	53	0	0	100	Surprise	0	88	0.000138889
p15	F	21	2eme_annee_bachelor	French	91	09int133	9	F	Neutral	3	650	1050	61.9047619	d3_75	d6_70	09int133_0-650	8	0	0	0	0	0	0	100	Surprise	0	100	8.10E-05
p15	F	21	2eme_annee_bachelor	French	91	02deg134	2	F	Disgust	4	1750	2400	72.91666667	d3_75	d7_80	02deg134_0-1750	72	0	96	0	0	0	8	0	Disgust	1	86	0.000115741
p15	F	21	2eme_annee_bachelor	French	91	05joi135	5	M	Joy	5	750	1000	75	d3_75	d7_80	05joi135_0-750	96	0	0	64	0	0	0	71	Surprise	0	23	0.000115741
p15	F	21	2eme_annee_bachelor	French	91	10deg139	10	F	Disgust	9	250	350	71.42857143	d3_75	d7_80	10deg139_0-250	61	0	100	0	0	0	0	0	Disgust	1	72	6.94E-05
p15	F	21	2eme_annee_bachelor	French	91	02int137	2	F	Neutral	7	350	450	77.77777778	d4_100	d7_80	02int137_0-350	20	0	0	0	0	60	18	0	Neutral	1	41	0.000127315
p15	F	21	2eme_annee_bachelor	French	91	03int131	3	M	Neutral	1	1300	1700	76.47058824	d4_100	d7_80	03int131_0-1300	88	0	0	0	0	0	0	64	Surprise	0	62	6.94E-05
p15	F	21	2eme_annee_bachelor	French	91	03int133	3	M	Neutral	3	1650	2150	76.74418605	d4_100	d7_80	03int133_0-1650	68	0	0	0	86	0	0	0	Joy	0	91	9.26E-05
p15	F	21	2eme_annee_bachelor	French	91	03peu131	3	M	Fear	1	850	1100	77.27272727	d4_100	d7_80	03peu131_0-850	84	0	0	13	0	0	43	3	Sadness	0	76	0.000104167
p15	F	21	2eme_annee_bachelor	French	91	10col137	10	F	Anger	7	1800	2250	80	d4_100	d7_80	10col137_0-1800	9	100	0	0	0	0	0	0	Anger	1	100	6.94E-05
p15	F	21	2eme_annee_bachelor	French	91	02col132	2	F	Anger	2	450	550	81.81818182	d4_100	d8_90	02col132_0-450	17	100	0	0	0	0	0	0	Anger	1	100	6.94E-05
p15	F	21	2eme_annee_bachelor	French	91	02deg132	2	F	Disgust	2	2150	2550	84.31372549	d4_100	d8_90	02deg132_0-2150	58	0	100	0	0	0	0	0	Disgust	1	100	5.79E-05
p15	F	21	2eme_annee_bachelor	French	91	03tri133	3	M	Sadness	3	2850	3500	81.42857143	d4_100	d8_90	03tri133_0-2850	56	0	0	0	92	0	0	0	Joy	0	77	8.10E-05
p15	F	21	2eme_annee_bachelor	French	91	07int132	7	F	Neutral	2	1050	1250	84	d4_100	d8_90	07int132_0-1050	83	0	0	0	6	0	0	88	Surprise	0	97	0.000104167
p15	F	21	2eme_annee_bachelor	French	91	10col137	10	F	Anger	7	2000	2250	88.88888889	d4_100	d8_90	10col137_0-2000	34	100	8	0	0	0	4	0	Anger	1	63	0.000127315
p15	F	21	2eme_annee_bachelor	French	91	10joi135	10	F	Joy	5	850	1000	85	d4_100	d8_90	10joi135_0-850	39	0	0	100	0	0	0	0	Fear	0	100	6.94E-05
p15	F	21	2eme_annee_bachelor	French	91	02col133	2	F	Anger	3	1100	1150	95.65217391	d4_100	d9_100	02col133_0-1100	99	100	0	0	0	0	91	0	Anger	1	98	0.000115741
p15	F	21	2eme_annee_bachelor	French	91	02joi133	2	F	Joy	3	1750	1750	100	d4_100	d9_100	02joi133_0-1750	11	39	0	0	0	0	15	0	Anger	0	27	0.000127315
p15	F	21	2eme_annee_bachelor	French	91	02tri136	2	F	Sadness	6	1850	2050	90.24390244	d4_100	d9_100	02tri136_0-1850	3	0	0	0	0	0	65	30	Sadness	1	61	0.000231481
p15	F	21	2eme_annee_bachelor	French	91	02tri136	2	F	Sadness	6	1900	2050	92.68292683	d4_100	d9_100	02tri136_0-1900	33	0	0	91	0	0	100	0	Sadness	1	90	0.000127315
p15	F	21	2eme_annee_bachelor	French	91	03col131	3	M	Anger	1	2100	2150	97.6744186	d4_100	d9_100	03col131_0-2100	1	100	0	0	0	0	0	0	Anger	1	100	0.000196759
p15	F	21	2eme_annee_bachelor	French	91	03int133	3	M	Neutral	3	2150	2150	100	d4_100	d9_100	03int133_0-2150	38	0	0	0	80	0	0	20	Joy	0	83	8.10E-05
p15	F	21	2eme_annee_bachelor	French	91	03joi131	3	M	Joy	1	4950	5050	98.01980198	d4_100	d9_100	03joi131_0-4950	52	0	0	0	64	50	0	0	Joy	1	52	0.000231481
p15	F	21	2eme_annee_bachelor	French	91	03joi133	3	M	Joy	3	2400	2500	96	d4_100	d9_100	03joi133_0-2400	29	43	5	0	0	0	48	0	Sadness	0	58	0.000208333
p15	F	21	2eme_annee_bachelor	French	91	03tri133	3	M	Sadness	3	3500	3500	100	d4_100	d9_100	03tri133_0-3500	35	0	0	0	62	10	0	0	Joy	0	55	0.000115741
p15	F	21	2eme_annee_bachelor	French	91	04tri131	4	M	Sadness	1	1600	1600	100	d4_100	d9_100	04tri131_0-1600	105	0	0	0	0	72	8	0	Neutral	0	97	8.10E-05
p15	F	21	2eme_annee_bachelor	French	91	05deg132	5	M	Disgust	2	650	650	100	d4_100	d9_100	05deg132_0-650	14	0	58	24	0	0	0	26	Disgust	1	51	0.000196759
p15	F	21	2eme_annee_bachelor	French	91	05int132	5	M	Neutral	2	1100	1100	100	d4_100	d9_100	05int132_0-1100	104	0	0	0	4	0	0	91	Surprise	0	97	8.10E-05
p15	F	21	2eme_annee_bachelor	French	91	05joi134	5	M	Joy	4	1000	1000	100	d4_100	d9_100	05joi134_0-1000	41	0	12	95	0	0	0	4	Fear	0	80	0.000115741
p15	F	21	2eme_annee_bachelor	French	91	06col134	6	F	Anger	4	950	1050	90.47619048	d4_100	d9_100	06col134_0-950	102	100	0	0	0	0	0	0	Anger	1	100	5.79E-05
p15	F	21	2eme_annee_bachelor	French	91	07col133	7	F	Anger	3	950	1050	90.47619048	d4_100	d9_100	07col133_0-950	24	100	0	0	0	0	6	0	Anger	1	85	0.000173611
p15	F	21	2eme_annee_bachelor	French	91	07tri134	7	F	Sadness	4	1750	1850	94.59459459	d4_100	d9_100	07tri134_0-1750	51	0	0	0	0	100	13	0	Neutral	0	63	0.000127315
p15	F	21	2eme_annee_bachelor	French	91	08col133	8	M	Anger	3	550	600	91.66666667	d4_100	d9_100	08col133_0-550	75	0	0	100	0	0	0	88	Fear	0	100	0.000104167
p16	F	19	B1	French	63	01col136	1	M	Anger	6	50	900	5.555555556	d1_25	d0_10	01col136_0-50	28	0	0	0	0	51	0	0	Neutral	0	51	5.79E-05
p16	F	19	B1	French	63	02col133	2	F	Anger	3	50	1150	4.347826087	d1_25	d0_10	02col133_0-50	17	13	0	0	0	0	0	0	Anger	1	4	0.000173611
p16	F	19	B1	French	63	03col133	3	M	Anger	3	200	2150	9.302325581	d1_25	d0_10	03col133_0-200	44	17	0	0	0	0	0	0	Anger	1	18	6.94E-05
p16	F	19	B1	French	63	03joi131	3	M	Joy	1	450	5050	8.910891089	d1_25	d0_10	03joi131_0-450	79	0	0	56	0	0	0	0	Fear	0	73	8.10E-05
p16	F	19	B1	French	63	04deg132	4	M	Disgust	2	100	1100	9.090909091	d1_25	d0_10	04deg132_0-100	87	0	0	0	0	51	0	0	Neutral	0	12	9.26E-05
p16	F	19	B1	French	63	04joi133	4	M	Joy	3	100	1950	5.128205128	d1_25	d0_10	04joi133_0-100	102	0	0	11	0	0	0	0	Fear	0	65	0.000127315
p16	F	19	B1	French	63	04joi134	4	M	Joy	4	400	4100	9.756097561	d1_25	d0_10	04joi134_0-400	24	0	0	51	0	0	0	48	Fear	0	50	0.000138889
p16	F	19	B1	French	63	06joi132	6	F	Joy	2	50	1000	5	d1_25	d0_10	06joi132_0-50	13	0	0	39	0	0	0	40	Surprise	0	69	0.000162037
p16	F	19	B1	French	63	06tri132	6	F	Sadness	2	100	1950	5.128205128	d1_25	d0_10	06tri132_0-100	74	0	0	0	0	50	0	0	Neutral	0	100	9.26E-05
p16	F	19	B1	French	63	07col133	7	F	Anger	3	100	1050	9.523809524	d1_25	d0_10	07col133_0-100	77	10	0	0	0	0	0	0	Anger	1	22	8.10E-05
p16	F	19	B1	French	63	10col137	10	F	Anger	7	150	2250	6.666666667	d1_25	d0_10	10col137_0-150	30	0	0	50	0	0	0	51	Surprise	0	52	8.10E-05
p16	F	19	B1	French	63	10col137	10	F	Anger	7	150	2250	6.666666667	d1_25	d0_10	10col137_0-150	78	0	0	26	0	0	0	0	Fear	0	51	0.000115741
p16	F	19	B1	French	63	10tri134	10	F	Sadness	4	50	950	5.263157895	d1_25	d0_10	10tri134_0-50	43	0	0	0	0	50	0	0	Neutral	0	76	5.79E-05
p16	F	19	B1	French	63	02joi131	2	F	Joy	1	350	2350	14.89361702	d1_25	d1_20	02joi131_0-350	46	0	0	0	51	0	0	0	Joy	1	15	6.94E-05
p16	F	19	B1	French	63	03col133	3	M	Anger	3	400	2150	18.60465116	d1_25	d1_20	03col133_0-400	85	51	0	0	0	0	0	0	Anger	1	48	0.000127315
p16	F	19	B1	French	63	03tri133	3	M	Sadness	3	500	3500	14.28571429	d1_25	d1_20	03tri133_0-500	25	0	0	0	100	0	0	0	Joy	0	100	6.94E-05
p16	F	19	B1	French	63	04col136	4	M	Anger	6	150	900	16.66666667	d1_25	d1_20	04col136_0-150	103	9	0	0	0	0	0	0	Anger	1	67	3.47E-05
p16	F	19	B1	French	63	04col137	4	M	Anger	7	200	1550	12.90322581	d1_25	d1_20	04col137_0-200	62	58	0	0	0	0	0	0	Anger	1	100	5.79E-05
p16	F	19	B1	French	63	04int134	4	M	Neutral	4	100	600	16.66666667	d1_25	d1_20	04int134_0-100	1	0	0	0	0	50	0	0	Neutral	1	6	0.000162037
p16	F	19	B1	French	63	06int131	6	F	Neutral	1	200	1250	16	d1_25	d1_20	06int131_0-200	52	0	0	0	12	0	0	0	Joy	0	4	0.000115741
p16	F	19	B1	French	63	03col131	3	M	Anger	1	450	2150	20.93023256	d1_25	d2_30	03col131_0-450	5	100	7	24	0	0	0	0	Anger	1	37	0.000150463
p16	F	19	B1	French	63	04joi133	4	M	Joy	3	400	1950	20.51282051	d1_25	d2_30	04joi133_0-400	64	0	0	61	0	0	0	0	Fear	0	54	5.79E-05
p16	F	19	B1	French	63	06col132	6	F	Anger	2	150	650	23.07692308	d1_25	d2_30	06col132_0-150	45	52	0	0	0	0	0	0	Anger	1	51	4.63E-05
p16	F	19	B1	French	63	02int132	2	F	Neutral	2	200	700	28.57142857	d2_50	d2_30	02int132_0-200	35	0	0	0	52	0	0	0	Joy	0	11	0.000115741
p16	F	19	B1	French	63	04peu133	4	M	Fear	3	200	750	26.66666667	d2_50	d2_30	04peu133_0-200	104	0	0	10	0	0	0	0	Fear	1	48	6.94E-05
p16	F	19	B1	French	63	05int1311	5	M	Neutral	11	150	550	27.27272727	d2_50	d2_30	05int1311_0-150	76	0	0	0	0	50	0	0	Neutral	1	50	6.94E-05
p16	F	19	B1	French	63	04joi134	4	M	Joy	4	1600	4100	39.02439024	d2_50	d3_40	04joi134_0-1600	39	0	0	0	50	0	50	0	Joy	1	50	8.10E-05
p16	F	19	B1	French	63	06joi132	6	F	Joy	2	400	1000	40	d2_50	d3_40	06joi132_0-400	4	0	0	0	40	0	50	50	/	0	8	0.000289352
p16	F	19	B1	French	63	01int135	1	M	Neutral	5	300	950	31.57894737	d2_50	d3_40	01int135_0-300	68	0	0	0	0	50	0	0	Neutral	1	4	0.000115741
p16	F	19	B1	French	63	02peu1310	2	F	Fear	10	500	1300	38.46153846	d2_50	d3_40	02peu1310_0-500	81	0	0	50	0	0	0	80	Surprise	0	84	0.000115741
p16	F	19	B1	French	63	03int131	3	M	Neutral	1	550	1700	32.35294118	d2_50	d3_40	03int131_0-550	93	0	0	0	0	0	0	69	Surprise	0	84	5.79E-05
p16	F	19	B1	French	63	04joi134	4	M	Joy	4	1300	4100	31.70731707	d2_50	d3_40	04joi134_0-1300	92	0	0	0	0	0	54	0	Sadness	0	67	8.10E-05
p16	F	19	B1	French	63	04tri135	4	M	Sadness	5	450	1200	37.5	d2_50	d3_40	04tri135_0-450	90	0	0	0	0	50	0	0	Neutral	0	100	6.94E-05
p16	F	19	B1	French	63	05joi134	5	M	Joy	4	350	1000	35	d2_50	d3_40	05joi134_0-350	2	0	51	0	0	0	50	0	Disgust	0	27	0.000185185
p16	F	19	B1	French	63	05tri132	5	M	Sadness	2	500	1300	38.46153846	d2_50	d3_40	05tri132_0-500	6	0	0	0	0	50	0	0	Neutral	0	9	9.26E-05
p16	F	19	B1	French	63	06joi132	6	F	Joy	2	350	1000	35	d2_50	d3_40	06joi132_0-350	66	0	0	0	62	0	0	39	Joy	1	91	0.000162037
p16	F	19	B1	French	63	06joi134	6	F	Joy	4	950	2400	39.58333333	d2_50	d3_40	06joi134_0-950	100	0	0	0	100	0	0	0	Joy	1	100	9.26E-05
p16	F	19	B1	French	63	06tri132	6	F	Sadness	2	600	1950	30.76923077	d2_50	d3_40	06tri132_0-600	7	0	0	51	0	0	7	0	Fear	0	51	0.000150463
p16	F	19	B1	French	63	07int137	7	F	Neutral	7	500	1450	34.48275862	d2_50	d3_40	07int137_0-500	27	0	0	0	72	0	0	0	Joy	0	49	0.000104167
p16	F	19	B1	French	63	01joi131	1	M	Joy	1	450	900	50	d2_50	d4_50	01joi131_0-450	54	0	0	73	0	0	0	0	Fear	0	51	5.79E-05
p16	F	19	B1	French	63	06col132	6	F	Anger	2	300	650	46.15384615	d2_50	d4_50	06col132_0-300	70	100	0	0	0	0	0	0	Anger	1	100	8.10E-05
p16	F	19	B1	French	63	07tri134	7	F	Sadness	4	750	1850	40.54054054	d2_50	d4_50	07tri134_0-750	84	0	0	0	0	0	16	0	Sadness	1	52	4.63E-05
p16	F	19	B1	French	63	07tri134	7	F	Sadness	4	900	1850	48.64864865	d2_50	d4_50	07tri134_0-900	101	0	0	0	0	0	26	0	Sadness	1	40	8.10E-05
p16	F	19	B1	French	63	09deg131	9	F	Disgust	1	500	1050	47.61904762	d2_50	d4_50	09deg131_0-500	83	0	49	0	0	0	0	0	Disgust	1	70	5.79E-05
p16	F	19	B1	French	63	09deg137	9	F	Disgust	7	250	550	45.45454545	d2_50	d4_50	09deg137_0-250	94	0	51	0	0	0	0	0	Disgust	1	81	6.94E-05
p16	F	19	B1	French	63	09int133	9	F	Neutral	3	500	1050	47.61904762	d2_50	d4_50	09int133_0-500	16	0	0	0	0	0	0	82	Surprise	0	100	8.10E-05
p16	F	19	B1	French	63	09joi135	9	F	Joy	5	250	500	50	d2_50	d4_50	09joi135_0-250	55	0	0	0	0	0	0	61	Surprise	0	43	6.94E-05
p16	F	19	B1	French	63	02col132	2	F	Anger	2	300	550	54.54545455	d3_75	d5_60	02col132_0-300	91	67	0	0	0	0	0	0	Anger	1	71	8.10E-05
p16	F	19	B1	French	63	03col133	3	M	Anger	3	1200	2150	55.81395349	d3_75	d5_60	03col133_0-1200	34	50	0	0	0	0	0	0	Anger	1	17	0.000104167
p16	F	19	B1	French	63	03int131	3	M	Neutral	1	900	1700	52.94117647	d3_75	d5_60	03int131_0-900	42	0	0	0	0	51	0	0	Neutral	1	75	0.000115741
p16	F	19	B1	French	63	03int131	3	M	Neutral	1	1000	1700	58.82352941	d3_75	d5_60	03int131_0-1000	53	0	0	0	0	0	0	100	Surprise	0	74	9.26E-05
p16	F	19	B1	French	63	03tri133	3	M	Sadness	3	1850	3500	52.85714286	d3_75	d5_60	03tri133_0-1850	11	0	0	0	99	0	0	0	Joy	0	100	0.000138889
p16	F	19	B1	French	63	04col137	4	M	Anger	7	900	1550	58.06451613	d3_75	d5_60	04col137_0-900	58	51	0	0	0	0	0	0	Anger	1	100	0.000150463
p16	F	19	B1	French	63	05col132	5	M	Anger	2	400	750	53.33333333	d3_75	d5_60	05col132_0-400	75	0	0	100	0	0	0	49	Fear	0	100	0.000104167
p16	F	19	B1	French	63	06peu133	6	F	Fear	3	550	950	57.89473684	d3_75	d5_60	06peu133_0-550	33	0	0	77	0	0	0	0	Fear	1	50	9.26E-05
p16	F	19	B1	French	63	08peu134	8	M	Fear	4	600	1050	57.14285714	d3_75	d5_60	08peu134_0-600	19	0	0	100	0	0	0	0	Fear	1	100	6.94E-05
p16	F	19	B1	French	63	04joi134	4	M	Joy	4	2650	4100	64.63414634	d3_75	d6_70	04joi134_0-2650	21	0	0	0	50	0	50	0	Joy	1	4	0.000127315
p16	F	19	B1	French	63	02deg134	2	F	Disgust	4	1450	2400	60.41666667	d3_75	d6_70	02deg134_0-1450	23	0	100	0	0	0	0	0	Disgust	1	100	5.79E-05
p16	F	19	B1	French	63	02joi133	2	F	Joy	3	1100	1750	62.85714286	d3_75	d6_70	02joi133_0-1100	56	0	0	0	0	0	15	0	Sadness	0	43	0.000104167
p16	F	19	B1	French	63	02tri136	2	F	Sadness	6	1400	2050	68.29268293	d3_75	d6_70	02tri136_0-1400	57	0	0	0	0	0	91	0	Sadness	1	100	5.79E-05
p16	F	19	B1	French	63	03joi131	3	M	Joy	1	3500	5050	69.30693069	d3_75	d6_70	03joi131_0-3500	72	0	0	0	0	0	51	0	Sadness	0	51	0.000231481
p16	F	19	B1	French	63	03joi133	3	M	Joy	3	1550	2500	62	d3_75	d6_70	03joi133_0-1550	37	0	78	0	0	0	0	0	Disgust	0	99	0.000104167
p16	F	19	B1	French	63	04deg133	4	M	Disgust	3	750	1150	65.2173913	d3_75	d6_70	04deg133_0-750	65	0	100	0	0	0	0	0	Disgust	1	100	4.63E-05
p16	F	19	B1	French	63	04peu134	4	M	Fear	4	1000	1550	64.51612903	d3_75	d6_70	04peu134_0-1000	61	0	0	78	0	0	0	0	Fear	1	65	0.000104167
p16	F	19	B1	French	63	05col133	5	M	Anger	3	600	900	66.66666667	d3_75	d6_70	05col133_0-600	8	17	0	51	0	0	0	53	Surprise	0	79	0.000219907
p16	F	19	B1	French	63	06tri133	6	F	Sadness	3	600	950	63.15789474	d3_75	d6_70	06tri133_0-600	40	0	0	0	0	0	0	84	Surprise	0	100	6.94E-05
p16	F	19	B1	French	63	07col131	7	F	Anger	1	650	1000	65	d3_75	d6_70	07col131_0-650	10	50	14	26	0	0	0	27	Anger	1	33	0.000208333
p16	F	19	B1	French	63	07int137	7	F	Neutral	7	900	1450	62.06896552	d3_75	d6_70	07int137_0-900	26	0	0	0	0	51	0	0	Neutral	1	51	8.10E-05
p16	F	19	B1	French	63	08int138	8	M	Neutral	8	600	900	66.66666667	d3_75	d6_70	08int138_0-600	31	0	0	0	0	0	70	0	Sadness	0	100	0.000104167
p16	F	19	B1	French	63	09col133	9	F	Anger	3	900	1350	66.66666667	d3_75	d6_70	09col133_0-900	18	100	0	0	0	0	0	0	Anger	1	99	0.000104167
p16	F	19	B1	French	63	09deg131	9	F	Disgust	1	650	1050	61.9047619	d3_75	d6_70	09deg131_0-650	36	0	78	0	0	0	0	0	Disgust	1	100	8.10E-05
p16	F	19	B1	French	63	09deg131	9	F	Disgust	1	700	1050	66.66666667	d3_75	d6_70	09deg131_0-700	96	0	100	0	0	0	0	0	Disgust	1	100	4.63E-05
p16	F	19	B1	French	63	01peu136	1	M	Fear	6	900	1200	75	d3_75	d7_80	01peu136_0-900	14	27	0	50	0	0	0	50	Fear	1	33	0.000173611
p16	F	19	B1	French	63	04joi133	4	M	Joy	3	1400	1950	71.79487179	d3_75	d7_80	04joi133_0-1400	12	0	0	89	0	0	0	14	Fear	0	100	0.00025463
p16	F	19	B1	French	63	04tri135	4	M	Sadness	5	850	1200	70.83333333	d3_75	d7_80	04tri135_0-850	82	0	0	0	0	50	0	0	Neutral	0	73	0.000127315
p16	F	19	B1	French	63	05peu133	5	M	Fear	3	150	200	75	d3_75	d7_80	05peu133_0-150	15	0	0	51	0	0	0	52	Surprise	0	37	0.000173611
p16	F	19	B1	French	63	10joi131	10	F	Joy	1	500	700	71.42857143	d3_75	d7_80	10joi131_0-500	60	0	20	49	0	0	0	0	Fear	0	49	0.000266204
p16	F	19	B1	French	63	03joi131	3	M	Joy	1	3950	5050	78.21782178	d4_100	d7_80	03joi131_0-3950	22	0	0	0	100	0	0	0	Joy	1	10	0.000104167
p16	F	19	B1	French	63	03joi133	3	M	Joy	3	2000	2500	80	d4_100	d7_80	03joi133_0-2000	49	0	0	0	0	0	25	0	Sadness	0	10	8.10E-05
p16	F	19	B1	French	63	03col131	3	M	Anger	1	1800	2150	83.72093023	d4_100	d8_90	03col131_0-1800	71	37	0	37	0	0	0	0	Anger	1	51	0.000138889
p16	F	19	B1	French	63	02joi131	2	F	Joy	1	2000	2350	85.10638298	d4_100	d8_90	02joi131_0-2000	73	0	0	0	0	0	51	0	Sadness	0	50	5.79E-05
p16	F	19	B1	French	63	02joi131	2	F	Joy	1	1950	2350	82.9787234	d4_100	d8_90	02joi131_0-1950	86	0	0	0	0	0	65	0	Sadness	0	99	8.10E-05
p16	F	19	B1	French	63	03col131	3	M	Anger	1	1900	2150	88.37209302	d4_100	d8_90	03col131_0-1900	80	79	0	0	0	0	0	0	Anger	1	100	6.94E-05
p16	F	19	B1	French	63	03col133	3	M	Anger	3	1800	2150	83.72093023	d4_100	d8_90	03col133_0-1800	95	54	0	0	0	0	0	0	Anger	1	100	6.94E-05
p16	F	19	B1	French	63	03joi131	3	M	Joy	1	4150	5050	82.17821782	d4_100	d8_90	03joi131_0-4150	47	0	0	0	81	0	0	0	Joy	1	100	8.10E-05
p16	F	19	B1	French	63	03tri133	3	M	Sadness	3	3050	3500	87.14285714	d4_100	d8_90	03tri133_0-3050	89	0	0	0	79	0	0	0	Joy	0	63	0.000104167
p16	F	19	B1	French	63	04joi133	4	M	Joy	3	1750	1950	89.74358974	d4_100	d8_90	04joi133_0-1750	99	0	0	0	0	0	52	0	Sadness	0	73	0.000185185
p16	F	19	B1	French	63	04tri131	4	M	Sadness	1	1350	1600	84.375	d4_100	d8_90	04tri131_0-1350	9	0	10	0	0	51	0	0	Neutral	0	82	0.000127315
p16	F	19	B1	French	63	05col132	5	M	Anger	2	650	750	86.66666667	d4_100	d8_90	05col132_0-650	32	0	0	15	0	0	0	69	Surprise	0	83	0.000104167
p16	F	19	B1	French	63	07tri134	7	F	Sadness	4	1550	1850	83.78378378	d4_100	d8_90	07tri134_0-1550	50	0	0	0	0	0	27	0	Sadness	1	21	5.79E-05
p16	F	19	B1	French	63	09col132	9	F	Anger	2	500	600	83.33333333	d4_100	d8_90	09col132_0-500	20	100	0	0	0	0	0	0	Anger	1	100	5.79E-05
p16	F	19	B1	French	63	09peu131	9	F	Fear	1	400	450	88.88888889	d4_100	d8_90	09peu131_0-400	29	0	0	100	0	0	0	0	Fear	1	100	9.26E-05
p16	F	19	B1	French	63	06col132	6	F	Anger	2	600	650	92.30769231	d4_100	d9_100	06col132_0-600	88	50	50	0	0	0	0	0	Anger	1	67	0.000104167
p16	F	19	B1	French	63	01col131	1	M	Anger	1	850	850	100	d4_100	d9_100	01col131_0-850	41	83	0	0	0	0	0	0	Anger	1	100	0.000127315
p16	F	19	B1	French	63	02deg134	2	F	Disgust	4	2200	2400	91.66666667	d4_100	d9_100	02deg134_0-2200	69	0	100	0	0	0	0	0	Disgust	1	93	5.79E-05
p16	F	19	B1	French	63	04int136	4	M	Neutral	6	850	900	94.44444444	d4_100	d9_100	04int136_0-850	3	0	0	0	99	0	0	39	Joy	0	56	0.000162037
p16	F	19	B1	French	63	05deg132	5	M	Disgust	2	650	650	100	d4_100	d9_100	05deg132_0-650	51	0	13	0	0	0	0	0	Disgust	1	3	0.000104167
p16	F	19	B1	French	63	05int132	5	M	Neutral	2	1100	1100	100	d4_100	d9_100	05int132_0-1100	38	0	0	0	83	0	0	0	Joy	0	100	0.000104167
p16	F	19	B1	French	63	05joi134	5	M	Joy	4	1000	1000	100	d4_100	d9_100	05joi134_0-1000	97	0	0	0	0	0	50	0	Sadness	0	63	9.26E-05
p16	F	19	B1	French	63	06int131	6	F	Neutral	1	1250	1250	100	d4_100	d9_100	06int131_0-1250	48	0	0	0	100	0	0	0	Joy	0	100	5.79E-05
p16	F	19	B1	French	63	06peu133	6	F	Fear	3	900	950	94.73684211	d4_100	d9_100	06peu133_0-900	59	0	0	100	0	0	0	0	Fear	1	100	6.94E-05
p16	F	19	B1	French	63	06tri133	6	F	Sadness	3	900	950	94.73684211	d4_100	d9_100	06tri133_0-900	105	0	0	17	0	0	15	0	Fear	0	11	5.79E-05
p16	F	19	B1	French	63	07tri131	7	F	Sadness	1	1600	1600	100	d4_100	d9_100	07tri131_0-1600	67	0	0	0	0	0	39	0	Sadness	1	32	0.000104167
p16	F	19	B1	French	63	07tri134	7	F	Sadness	4	1800	1850	97.2972973	d4_100	d9_100	07tri134_0-1800	63	0	0	0	0	0	68	0	Sadness	1	79	6.94E-05
p16	F	19	B1	French	63	08tri137	8	M	Sadness	7	3600	3750	96	d4_100	d9_100	08tri137_0-3600	98	0	0	0	13	0	0	0	Joy	0	6	0.000115741
p17	F	20	maturite	French	75	01peu134	1	M	Fear	4	50	750	6.666666667	d1_25	d0_10	01peu134_0-50	56	0	0	0	0	3	0	0	Neutral	0	2	4.63E-05
p17	F	20	maturite	French	75	02deg132	2	F	Disgust	2	50	2550	1.960784314	d1_25	d0_10	02deg132_0-50	72	0	0	0	0	0	32	0	Sadness	0	6	6.94E-05
p17	F	20	maturite	French	75	03col133	3	M	Anger	3	50	2150	2.325581395	d1_25	d0_10	03col133_0-50	33	0	0	0	0	50	0	0	Neutral	0	5	4.63E-05
p17	F	20	maturite	French	75	03int133	3	M	Neutral	3	200	2150	9.302325581	d1_25	d0_10	03int133_0-200	101	0	0	0	0	25	0	0	Neutral	1	48	3.47E-05
p17	F	20	maturite	French	75	03tri133	3	M	Sadness	3	300	3500	8.571428571	d1_25	d0_10	03tri133_0-300	47	0	0	0	0	50	0	0	Neutral	0	3	0.000104167
p17	F	20	maturite	French	75	04col137	4	M	Anger	7	150	1550	9.677419355	d1_25	d0_10	04col137_0-150	53	82	0	0	0	0	0	0	Anger	1	59	4.63E-05
p17	F	20	maturite	French	75	04deg132	4	M	Disgust	2	100	1100	9.090909091	d1_25	d0_10	04deg132_0-100	1	0	16	26	0	0	0	51	Surprise	0	50	0.000231481
p17	F	20	maturite	French	75	04joi133	4	M	Joy	3	100	1950	5.128205128	d1_25	d0_10	04joi133_0-100	105	0	0	31	0	0	0	0	Fear	0	4	4.63E-05
p17	F	20	maturite	French	75	06tri133	6	F	Sadness	3	50	950	5.263157895	d1_25	d0_10	06tri133_0-50	20	0	0	0	0	0	11	0	Sadness	1	7	4.63E-05
p17	F	20	maturite	French	75	09col132	9	F	Anger	2	50	600	8.333333333	d1_25	d0_10	09col132_0-50	30	0	0	0	15	0	0	0	Joy	0	3	9.26E-05
p17	F	20	maturite	French	75	10tri131	10	F	Sadness	1	50	850	5.882352941	d1_25	d0_10	10tri131_0-50	94	0	0	0	0	1	0	0	Neutral	0	1	4.63E-05
p17	F	20	maturite	French	75	04col136	4	M	Anger	6	100	900	11.11111111	d1_25	d1_20	04col136_0-100	84	6	0	29	0	0	0	0	Fear	0	8	8.10E-05
p17	F	20	maturite	French	75	04int134	4	M	Neutral	4	100	600	16.66666667	d1_25	d1_20	04int134_0-100	70	0	0	0	0	100	0	0	Neutral	1	4	6.94E-05
p17	F	20	maturite	French	75	06int132	6	F	Neutral	2	250	1400	17.85714286	d1_25	d1_20	06int132_0-250	104	0	0	0	28	0	0	0	Joy	0	4	3.47E-05
p17	F	20	maturite	French	75	06joi132	6	F	Joy	2	200	1000	20	d1_25	d1_20	06joi132_0-200	75	0	0	0	0	0	0	88	Surprise	0	69	8.10E-05
p17	F	20	maturite	French	75	06tri132	6	F	Sadness	2	250	1950	12.82051282	d1_25	d1_20	06tri132_0-250	98	0	0	5	0	0	0	0	Fear	0	51	9.26E-05
p17	F	20	maturite	French	75	10tri131	10	F	Sadness	1	100	850	11.76470588	d1_25	d1_20	10tri131_0-100	8	0	0	0	0	0	6	0	Sadness	1	16	8.10E-05
p17	F	20	maturite	French	75	03int133	3	M	Neutral	3	450	2150	20.93023256	d1_25	d2_30	03int133_0-450	88	0	0	0	0	9	0	0	Neutral	1	6	0.000138889
p17	F	20	maturite	French	75	04col137	4	M	Anger	7	350	1550	22.58064516	d1_25	d2_30	04col137_0-350	22	50	0	51	0	0	0	0	Fear	0	50	0.000138889
p17	F	20	maturite	French	75	07tri134	7	F	Sadness	4	400	1850	21.62162162	d1_25	d2_30	07tri134_0-400	85	0	0	0	0	63	0	0	Neutral	0	3	5.79E-05
p17	F	20	maturite	French	75	02joi133	2	F	Joy	3	500	1750	28.57142857	d2_50	d2_30	02joi133_0-500	4	0	0	49	0	0	0	42	Fear	0	57	0.000138889
p17	F	20	maturite	French	75	06col134	6	F	Anger	4	300	1050	28.57142857	d2_50	d2_30	06col134_0-300	65	37	0	0	0	0	0	0	Anger	1	49	8.10E-05
p17	F	20	maturite	French	75	10tri134	10	F	Sadness	4	250	950	26.31578947	d2_50	d2_30	10tri134_0-250	80	0	0	0	0	100	0	0	Neutral	0	100	5.79E-05
p17	F	20	maturite	French	75	02int132	2	F	Neutral	2	250	700	35.71428571	d2_50	d3_40	02int132_0-250	14	0	0	0	14	0	0	0	Joy	0	11	0.000104167
p17	F	20	maturite	French	75	02joi131	2	F	Joy	1	800	2350	34.04255319	d2_50	d3_40	02joi131_0-800	55	0	0	33	0	0	34	0	Sadness	0	13	5.79E-05
p17	F	20	maturite	French	75	02tri136	2	F	Sadness	6	650	2050	31.70731707	d2_50	d3_40	02tri136_0-650	42	0	0	58	0	0	44	0	Fear	0	26	0.000173611
p17	F	20	maturite	French	75	03col131	3	M	Anger	1	650	2150	30.23255814	d2_50	d3_40	03col131_0-650	44	14	0	10	0	0	0	0	Anger	1	7	0.000104167
p17	F	20	maturite	French	75	06int131	6	F	Neutral	1	450	1250	36	d2_50	d3_40	06int131_0-450	76	0	0	0	33	0	0	0	Joy	0	25	5.79E-05
p17	F	20	maturite	French	75	06peu136	6	F	Fear	6	350	1000	35	d2_50	d3_40	06peu136_0-350	21	0	44	56	0	0	0	39	Fear	1	89	0.000185185
p17	F	20	maturite	French	75	06tri133	6	F	Sadness	3	350	950	36.84210526	d2_50	d3_40	06tri133_0-350	83	0	0	46	0	0	0	0	Fear	0	23	6.94E-05
p17	F	20	maturite	French	75	07joi135	7	F	Joy	5	150	450	33.33333333	d2_50	d3_40	07joi135_0-150	11	0	0	0	69	0	0	62	Joy	1	96	9.26E-05
p17	F	20	maturite	French	75	08peu131	8	M	Fear	1	150	400	37.5	d2_50	d3_40	08peu131_0-150	57	0	0	0	35	0	0	0	Joy	0	17	4.63E-05
p17	F	20	maturite	French	75	08tri137	8	M	Sadness	7	1400	3750	37.33333333	d2_50	d3_40	08tri137_0-1400	29	0	0	0	0	32	45	0	Sadness	1	41	6.94E-05
p17	F	20	maturite	French	75	09int133	9	F	Neutral	3	400	1050	38.0952381	d2_50	d3_40	09int133_0-400	79	0	0	0	0	0	0	93	Surprise	0	90	4.63E-05
p17	F	20	maturite	French	75	10peu134	10	F	Fear	4	150	450	33.33333333	d2_50	d3_40	10peu134_0-150	24	0	0	0	0	0	0	50	Surprise	0	50	5.79E-05
p17	F	20	maturite	French	75	01peu136	1	M	Fear	6	500	1200	41.66666667	d2_50	d4_50	01peu136_0-500	93	0	0	9	0	0	0	0	Fear	1	11	5.79E-05
p17	F	20	maturite	French	75	02joi133	2	F	Joy	3	800	1750	45.71428571	d2_50	d4_50	02joi133_0-800	38	0	0	13	0	41	0	20	Neutral	0	12	0.000127315
p17	F	20	maturite	French	75	03joi133	3	M	Joy	3	1050	2500	42	d2_50	d4_50	03joi133_0-1050	9	0	0	33	0	0	0	0	Fear	0	19	0.000231481
p17	F	20	maturite	French	75	03tri133	3	M	Sadness	3	1450	3500	41.42857143	d2_50	d4_50	03tri133_0-1450	97	0	0	0	0	36	6	0	Neutral	0	1	4.63E-05
p17	F	20	maturite	French	75	06int131	6	F	Neutral	1	550	1250	44	d2_50	d4_50	06int131_0-550	62	0	0	0	0	0	12	0	Sadness	0	40	4.63E-05
p17	F	20	maturite	French	75	07col133	7	F	Anger	3	450	1050	42.85714286	d2_50	d4_50	07col133_0-450	58	50	0	0	0	0	0	0	Anger	1	5	5.79E-05
p17	F	20	maturite	French	75	07tri134	7	F	Sadness	4	800	1850	43.24324324	d2_50	d4_50	07tri134_0-800	32	0	0	0	49	50	0	0	Neutral	0	8	8.10E-05
p17	F	20	maturite	French	75	09deg131	9	F	Disgust	1	500	1050	47.61904762	d2_50	d4_50	09deg131_0-500	19	0	84	24	0	0	0	0	Disgust	1	87	6.94E-05
p17	F	20	maturite	French	75	09int1310	9	F	Neutral	10	450	900	50	d2_50	d4_50	09int1310_0-450	68	0	0	0	57	0	0	100	Surprise	0	82	0.000104167
p17	F	20	maturite	French	75	09int133	9	F	Neutral	3	500	1050	47.61904762	d2_50	d4_50	09int133_0-500	15	0	0	0	0	0	0	100	Surprise	0	100	5.79E-05
p17	F	20	maturite	French	75	09joi135	9	F	Joy	5	250	500	50	d2_50	d4_50	09joi135_0-250	34	0	0	0	77	0	0	0	Joy	1	50	3.47E-05
p17	F	20	maturite	French	75	09tri138	9	F	Sadness	8	100	200	50	d2_50	d4_50	09tri138_0-100	17	0	0	0	0	0	0	32	Surprise	0	4	9.26E-05
p17	F	20	maturite	French	75	01tri134	1	M	Sadness	4	550	950	57.89473684	d3_75	d5_60	01tri134_0-550	77	0	0	0	0	100	0	0	Neutral	0	13	5.79E-05
p17	F	20	maturite	French	75	02joi131	2	F	Joy	1	1200	2350	51.06382979	d3_75	d5_60	02joi131_0-1200	102	0	0	0	4	0	11	39	Surprise	0	76	0.000104167
p17	F	20	maturite	French	75	02tri131	2	F	Sadness	1	200	350	57.14285714	d3_75	d5_60	02tri131_0-200	46	0	0	0	0	51	0	0	Neutral	0	50	5.79E-05
p17	F	20	maturite	French	75	03col133	3	M	Anger	3	1200	2150	55.81395349	d3_75	d5_60	03col133_0-1200	71	72	0	8	0	0	0	0	Anger	1	61	8.10E-05
p17	F	20	maturite	French	75	03int131	3	M	Neutral	1	1000	1700	58.82352941	d3_75	d5_60	03int131_0-1000	3	0	0	0	50	0	0	51	Surprise	0	51	0.000104167
p17	F	20	maturite	French	75	03int131	3	M	Neutral	1	950	1700	55.88235294	d3_75	d5_60	03int131_0-950	87	0	0	0	42	0	0	39	Joy	0	23	9.26E-05
p17	F	20	maturite	French	75	03joi133	3	M	Joy	3	1350	2500	54	d3_75	d5_60	03joi133_0-1350	60	7	0	0	0	0	15	0	Sadness	0	54	0.000115741
p17	F	20	maturite	French	75	04tri131	4	M	Sadness	1	850	1600	53.125	d3_75	d5_60	04tri131_0-850	12	0	0	0	0	51	0	0	Neutral	0	50	5.79E-05
p17	F	20	maturite	French	75	08peu134	8	M	Fear	4	550	1050	52.38095238	d3_75	d5_60	08peu134_0-550	103	0	0	26	0	0	0	34	Surprise	0	7	6.94E-05
p17	F	20	maturite	French	75	09col133	9	F	Anger	3	750	1350	55.55555556	d3_75	d5_60	09col133_0-750	40	94	0	0	0	0	0	0	Anger	1	94	6.94E-05
p17	F	20	maturite	French	75	10col137	10	F	Anger	7	1150	2250	51.11111111	d3_75	d5_60	10col137_0-1150	99	83	0	0	0	0	0	0	Anger	1	65	5.79E-05
p17	F	20	maturite	French	75	10joi135	10	F	Joy	5	550	1000	55	d3_75	d5_60	10joi135_0-550	45	0	0	0	0	0	0	50	Surprise	0	50	0.000127315
p17	F	20	maturite	French	75	03joi131	3	M	Joy	1	3150	5050	62.37623762	d3_75	d6_70	03joi131_0-3150	81	0	0	0	0	4	7	29	Surprise	0	6	0.000208333
p17	F	20	maturite	French	75	03tri135	3	M	Sadness	5	400	650	61.53846154	d3_75	d6_70	03tri135_0-400	92	0	0	0	0	13	0	0	Neutral	0	5	4.63E-05
p17	F	20	maturite	French	75	04joi133	4	M	Joy	3	1250	1950	64.1025641	d3_75	d6_70	04joi133_0-1250	5	0	0	0	4	0	0	0	Joy	1	2	0.000405093
p17	F	20	maturite	French	75	04joi134	4	M	Joy	4	2750	4100	67.07317073	d3_75	d6_70	04joi134_0-2750	39	0	0	0	80	0	0	0	Joy	1	63	8.10E-05
p17	F	20	maturite	French	75	04joi134	4	M	Joy	4	2800	4100	68.29268293	d3_75	d6_70	04joi134_0-2800	90	0	0	0	51	0	0	0	Joy	1	26	8.10E-05
p17	F	20	maturite	French	75	04peu133	4	M	Fear	3	500	750	66.66666667	d3_75	d6_70	04peu133_0-500	18	0	0	35	0	0	0	36	Surprise	0	21	0.000127315
p17	F	20	maturite	French	75	05col133	5	M	Anger	3	600	900	66.66666667	d3_75	d6_70	05col133_0-600	59	0	0	68	0	0	0	0	Fear	0	81	6.94E-05
p17	F	20	maturite	French	75	05deg132	5	M	Disgust	2	400	650	61.53846154	d3_75	d6_70	05deg132_0-400	2	0	0	0	14	0	0	0	Joy	0	8	0.000196759
p17	F	20	maturite	French	75	05joi134	5	M	Joy	4	700	1000	70	d3_75	d6_70	05joi134_0-700	67	0	0	0	0	0	63	0	Sadness	0	50	5.79E-05
p17	F	20	maturite	French	75	09peu133	9	F	Fear	3	250	350	71.42857143	d3_75	d7_80	09peu133_0-250	27	0	0	63	0	0	0	61	Fear	1	93	0.000104167
p17	F	20	maturite	French	75	03joi133	3	M	Joy	3	2000	2500	80	d4_100	d7_80	03joi133_0-2000	96	0	9	0	0	0	24	3	Sadness	0	31	0.000162037
p17	F	20	maturite	French	75	03tri133	3	M	Sadness	3	2800	3500	80	d4_100	d7_80	03tri133_0-2800	52	0	0	0	0	52	8	0	Neutral	0	35	3.47E-05
p17	F	20	maturite	French	75	04col137	4	M	Anger	7	1200	1550	77.41935484	d4_100	d7_80	04col137_0-1200	16	95	0	30	0	0	0	0	Anger	1	50	0.000127315
p17	F	20	maturite	French	75	04joi134	4	M	Joy	4	3150	4100	76.82926829	d4_100	d7_80	04joi134_0-3150	100	0	0	0	48	0	0	2	Joy	1	53	9.26E-05
p17	F	20	maturite	French	75	06col134	6	F	Anger	4	800	1050	76.19047619	d4_100	d7_80	06col134_0-800	89	66	0	9	0	0	0	0	Anger	1	50	5.79E-05
p17	F	20	maturite	French	75	06peu136	6	F	Fear	6	800	1000	80	d4_100	d7_80	06peu136_0-800	51	0	0	84	0	0	0	13	Fear	1	69	0.000115741
p17	F	20	maturite	French	75	01int136	1	M	Neutral	6	950	1100	86.36363636	d4_100	d8_90	01int136_0-950	41	0	0	0	0	40	2	0	Neutral	1	40	8.10E-05
p17	F	20	maturite	French	75	02tri136	2	F	Sadness	6	1650	2050	80.48780488	d4_100	d8_90	02tri136_0-1650	64	0	8	9	0	0	48	0	Sadness	1	57	0.000127315
p17	F	20	maturite	French	75	03col131	3	M	Anger	1	1850	2150	86.04651163	d4_100	d8_90	03col131_0-1850	66	0	0	71	0	0	0	8	Fear	0	62	8.10E-05
p17	F	20	maturite	French	75	03int133	3	M	Neutral	3	1800	2150	83.72093023	d4_100	d8_90	03int133_0-1800	63	0	0	0	4	46	0	0	Neutral	1	21	0.000104167
p17	F	20	maturite	French	75	04col137	4	M	Anger	7	1300	1550	83.87096774	d4_100	d8_90	04col137_0-1300	6	73	0	0	0	0	0	0	Anger	1	91	6.94E-05
p17	F	20	maturite	French	75	05joi134	5	M	Joy	4	900	1000	90	d4_100	d8_90	05joi134_0-900	28	0	0	0	0	0	60	0	Sadness	0	27	9.26E-05
p17	F	20	maturite	French	75	06joi134	6	F	Joy	4	2100	2400	87.5	d4_100	d8_90	06joi134_0-2100	48	0	0	0	72	0	0	0	Joy	1	50	8.10E-05
p17	F	20	maturite	French	75	06tri132	6	F	Sadness	2	1700	1950	87.17948718	d4_100	d8_90	06tri132_0-1700	54	0	0	67	0	0	0	0	Fear	0	14	9.26E-05
p17	F	20	maturite	French	75	07int132	7	F	Neutral	2	1100	1250	88	d4_100	d8_90	07int132_0-1100	36	0	0	0	0	50	0	0	Neutral	1	96	4.63E-05
p17	F	20	maturite	French	75	08tri137	8	M	Sadness	7	3200	3750	85.33333333	d4_100	d8_90	08tri137_0-3200	13	0	0	0	0	0	67	0	Sadness	1	77	0.000127315
p17	F	20	maturite	French	75	09deg131	9	F	Disgust	1	900	1050	85.71428571	d4_100	d8_90	09deg131_0-900	91	0	94	0	0	0	0	0	Disgust	1	100	6.94E-05
p17	F	20	maturite	French	75	01col136	1	M	Anger	6	900	900	100	d4_100	d9_100	01col136_0-900	78	81	0	0	0	0	0	0	Anger	1	86	5.79E-05
p17	F	20	maturite	French	75	01joi134	1	M	Joy	4	1050	1150	91.30434783	d4_100	d9_100	01joi134_0-1050	82	0	0	0	14	0	13	0	Joy	1	2	0.000127315
p17	F	20	maturite	French	75	02deg134	2	F	Disgust	4	2400	2400	100	d4_100	d9_100	02deg134_0-2400	61	0	38	0	0	0	23	0	Disgust	1	50	8.10E-05
p17	F	20	maturite	French	75	02tri136	2	F	Sadness	6	1900	2050	92.68292683	d4_100	d9_100	02tri136_0-1900	10	0	0	0	0	0	92	0	Sadness	1	100	5.79E-05
p17	F	20	maturite	French	75	03int133	3	M	Neutral	3	1950	2150	90.69767442	d4_100	d9_100	03int133_0-1950	50	0	0	0	6	19	0	0	Neutral	1	44	9.26E-05
p17	F	20	maturite	French	75	03joi131	3	M	Joy	1	4550	5050	90.0990099	d4_100	d9_100	03joi131_0-4550	49	49	0	0	0	0	32	0	Anger	0	68	0.000138889
p17	F	20	maturite	French	75	03peu131	3	M	Fear	1	1100	1100	100	d4_100	d9_100	03peu131_0-1100	37	0	0	50	0	0	6	0	Fear	1	44	0.000115741
p17	F	20	maturite	French	75	03tri135	3	M	Sadness	5	600	650	92.30769231	d4_100	d9_100	03tri135_0-600	23	0	0	0	0	51	0	0	Neutral	0	51	9.26E-05
p17	F	20	maturite	French	75	05deg132	5	M	Disgust	2	650	650	100	d4_100	d9_100	05deg132_0-650	31	0	0	63	0	0	0	0	Fear	0	51	6.94E-05
p17	F	20	maturite	French	75	05int132	5	M	Neutral	2	1100	1100	100	d4_100	d9_100	05int132_0-1100	25	0	0	0	79	0	0	0	Joy	0	84	0.000115741
p17	F	20	maturite	French	75	05joi134	5	M	Joy	4	1000	1000	100	d4_100	d9_100	05joi134_0-1000	86	0	0	0	0	0	2	0	Sadness	0	2	0.000162037
p17	F	20	maturite	French	75	06int131	6	F	Neutral	1	1150	1250	92	d4_100	d9_100	06int131_0-1150	95	0	0	0	41	0	0	0	Joy	0	32	6.94E-05
p17	F	20	maturite	French	75	06peu136	6	F	Fear	6	1000	1000	100	d4_100	d9_100	06peu136_0-1000	69	0	46	88	0	0	0	26	Fear	1	85	9.26E-05
p17	F	20	maturite	French	75	08joi1316	8	M	Joy	16	350	350	100	d4_100	d9_100	08joi1316_0-350	26	0	0	85	0	0	0	50	Fear	0	100	0.000115741
p17	F	20	maturite	French	75	08tri134	8	M	Sadness	4	600	600	100	d4_100	d9_100	08tri134_0-600	73	0	0	0	0	0	71	0	Sadness	1	26	4.63E-05
p17	F	20	maturite	French	75	08tri137	8	M	Sadness	7	3400	3750	90.66666667	d4_100	d9_100	08tri137_0-3400	74	0	0	0	0	0	41	0	Sadness	1	16	8.10E-05
p17	F	20	maturite	French	75	09col132	9	F	Anger	2	600	600	100	d4_100	d9_100	09col132_0-600	35	100	0	0	0	0	0	0	Anger	1	100	8.10E-05
p17	F	20	maturite	French	75	09col133	9	F	Anger	3	1250	1350	92.59259259	d4_100	d9_100	09col133_0-1250	7	100	0	0	0	0	0	0	Anger	1	100	0.000115741
p17	F	20	maturite	French	75	09peu131	9	F	Fear	1	450	450	100	d4_100	d9_100	09peu131_0-450	43	0	0	24	0	0	0	42	Surprise	0	29	0.000115741
p18	F	22	uni	French	45	01col131	1	M	Anger	1	50	850	5.882352941	d1_25	d0_10	01col131_0-50	58	0	0	0	0	100	0	0	Neutral	0	14	6.94E-05
p18	F	22	uni	French	45	01joi134	1	M	Joy	4	100	1150	8.695652174	d1_25	d0_10	01joi134_0-100	105	0	0	0	0	0	62	0	Sadness	0	15	5.79E-05
p18	F	22	uni	French	45	02deg132	2	F	Disgust	2	150	2550	5.882352941	d1_25	d0_10	02deg132_0-150	48	0	0	61	0	0	0	0	Fear	0	44	8.10E-05
p18	F	22	uni	French	45	03col131	3	M	Anger	1	200	2150	9.302325581	d1_25	d0_10	03col131_0-200	35	0	0	100	0	0	0	0	Fear	0	41	8.10E-05
p18	F	22	uni	French	45	03tri133	3	M	Sadness	3	50	3500	1.428571429	d1_25	d0_10	03tri133_0-50	66	0	0	0	0	100	0	0	Neutral	0	28	4.63E-05
p18	F	22	uni	French	45	04deg132	4	M	Disgust	2	100	1100	9.090909091	d1_25	d0_10	04deg132_0-100	40	0	0	100	0	0	0	0	Fear	0	28	5.79E-05
p18	F	22	uni	French	45	04joi133	4	M	Joy	3	100	1950	5.128205128	d1_25	d0_10	04joi133_0-100	3	0	0	0	0	51	0	0	Neutral	0	6	0.000127315
p18	F	22	uni	French	45	06peu136	6	F	Fear	6	50	1000	5	d1_25	d0_10	06peu136_0-50	1	12	8	0	0	0	0	0	Anger	0	7	0.000243056
p18	F	22	uni	French	45	08tri137	8	M	Sadness	7	100	3750	2.666666667	d1_25	d0_10	08tri137_0-100	75	0	0	0	0	100	0	0	Neutral	0	35	6.94E-05
p18	F	22	uni	French	45	08tri137	8	M	Sadness	7	50	3750	1.333333333	d1_25	d0_10	08tri137_0-50	96	0	0	0	0	100	0	0	Neutral	0	100	6.94E-05
p18	F	22	uni	French	45	02peu1310	2	F	Fear	10	150	1300	11.53846154	d1_25	d1_20	02peu1310_0-150	65	0	0	100	0	0	0	100	Fear	1	59	0.000115741
p18	F	22	uni	French	45	02joi133	2	F	Joy	3	200	1750	11.42857143	d1_25	d1_20	02joi133_0-200	104	17	0	17	0	0	0	0	/	0	51	8.10E-05
p18	F	22	uni	French	45	03joi133	3	M	Joy	3	300	2500	12	d1_25	d1_20	03joi133_0-300	19	0	100	100	0	0	0	0	/	0	49	0.000127315
p18	F	22	uni	French	45	04int134	4	M	Neutral	4	100	600	16.66666667	d1_25	d1_20	04int134_0-100	21	0	0	0	0	100	0	0	Neutral	1	100	0.000104167
p18	F	22	uni	French	45	04int136	4	M	Neutral	6	150	900	16.66666667	d1_25	d1_20	04int136_0-150	83	0	0	0	0	34	0	37	Surprise	0	35	5.79E-05
p18	F	22	uni	French	45	05col133	5	M	Anger	3	100	900	11.11111111	d1_25	d1_20	05col133_0-100	100	76	0	0	0	0	0	0	Anger	1	11	4.63E-05
p18	F	22	uni	French	45	08int138	8	M	Neutral	8	100	900	11.11111111	d1_25	d1_20	08int138_0-100	59	0	0	100	0	0	0	0	Fear	0	33	6.94E-05
p18	F	22	uni	French	45	09joi135	9	F	Joy	5	100	500	20	d1_25	d1_20	09joi135_0-100	80	0	0	0	0	100	0	0	Neutral	0	66	4.63E-05
p18	F	22	uni	French	45	03joi131	3	M	Joy	1	1150	5050	22.77227723	d1_25	d2_30	03joi131_0-1150	50	0	0	100	0	0	0	0	Fear	0	100	8.10E-05
p18	F	22	uni	French	45	04joi134	4	M	Joy	4	900	4100	21.95121951	d1_25	d2_30	04joi134_0-900	94	0	0	73	0	0	0	0	Fear	0	78	9.26E-05
p18	F	22	uni	French	45	06peu136	6	F	Fear	6	250	1000	25	d1_25	d2_30	06peu136_0-250	33	0	0	100	0	0	0	0	Fear	1	100	5.79E-05
p18	F	22	uni	French	45	07tri131	7	F	Sadness	1	350	1600	21.875	d1_25	d2_30	07tri131_0-350	86	0	0	0	0	100	0	0	Neutral	0	77	5.79E-05
p18	F	22	uni	French	45	09tri135	9	F	Sadness	5	50	200	25	d1_25	d2_30	09tri135_0-50	20	0	0	0	0	0	0	100	Surprise	0	25	8.10E-05
p18	F	22	uni	French	45	10col137	10	F	Anger	7	500	2250	22.22222222	d1_25	d2_30	10col137_0-500	60	100	0	0	0	0	0	0	Anger	1	100	6.94E-05
p18	F	22	uni	French	45	02tri131	2	F	Sadness	1	100	350	28.57142857	d2_50	d2_30	02tri131_0-100	43	0	0	0	0	100	0	0	Neutral	0	9	4.63E-05
p18	F	22	uni	French	45	04tri131	4	M	Sadness	1	450	1600	28.125	d2_50	d2_30	04tri131_0-450	55	0	0	0	0	100	0	0	Neutral	0	100	6.94E-05
p18	F	22	uni	French	45	09col133	9	F	Anger	3	400	1350	29.62962963	d2_50	d2_30	09col133_0-400	98	100	0	0	0	0	0	0	Anger	1	100	5.79E-05
p18	F	22	uni	French	45	07tri134	7	F	Sadness	4	650	1850	35.13513514	d2_50	d3_40	07tri134_0-650	45	0	0	100	0	0	100	0	Sadness	1	46	6.94E-05
p18	F	22	uni	French	45	01peu134	1	M	Fear	4	250	750	33.33333333	d2_50	d3_40	01peu134_0-250	8	8	70	67	0	0	0	0	Disgust	0	93	0.000196759
p18	F	22	uni	French	45	03col133	3	M	Anger	3	750	2150	34.88372093	d2_50	d3_40	03col133_0-750	38	100	0	0	0	0	0	0	Anger	1	100	5.79E-05
p18	F	22	uni	French	45	03int131	3	M	Neutral	1	650	1700	38.23529412	d2_50	d3_40	03int131_0-650	11	0	0	0	0	48	0	0	Neutral	1	50	9.26E-05
p18	F	22	uni	French	45	04deg133	4	M	Disgust	3	450	1150	39.13043478	d2_50	d3_40	04deg133_0-450	67	59	0	100	0	0	0	0	Fear	0	19	8.10E-05
p18	F	22	uni	French	45	04joi133	4	M	Joy	3	600	1950	30.76923077	d2_50	d3_40	04joi133_0-600	74	0	0	100	0	0	0	0	Fear	0	100	5.79E-05
p18	F	22	uni	French	45	04tri131	4	M	Sadness	1	550	1600	34.375	d2_50	d3_40	04tri131_0-550	90	0	0	0	0	100	0	0	Neutral	0	100	5.79E-05
p18	F	22	uni	French	45	05int1311	5	M	Neutral	11	200	550	36.36363636	d2_50	d3_40	05int1311_0-200	78	0	0	0	0	100	0	0	Neutral	1	100	4.63E-05
p18	F	22	uni	French	45	05joi135	5	M	Joy	5	350	1000	35	d2_50	d3_40	05joi135_0-350	32	0	0	100	0	0	0	0	Fear	0	51	6.94E-05
p18	F	22	uni	French	45	09deg137	9	F	Disgust	7	200	550	36.36363636	d2_50	d3_40	09deg137_0-200	56	0	0	100	0	0	0	0	Fear	0	100	4.63E-05
p18	F	22	uni	French	45	10tri131	10	F	Sadness	1	300	850	35.29411765	d2_50	d3_40	10tri131_0-300	97	0	0	30	0	0	0	0	Fear	0	24	5.79E-05
p18	F	22	uni	French	45	09col132	9	F	Anger	2	300	600	50	d2_50	d4_50	09col132_0-300	82	100	0	100	0	0	0	0	Anger	1	100	6.94E-05
p18	F	22	uni	French	45	01joi134	1	M	Joy	4	550	1150	47.82608696	d2_50	d4_50	01joi134_0-550	36	0	100	100	0	0	100	0	/	0	71	0.000104167
p18	F	22	uni	French	45	02joi131	2	F	Joy	1	1100	2350	46.80851064	d2_50	d4_50	02joi131_0-1100	30	0	100	0	0	0	100	0	/	0	100	8.10E-05
p18	F	22	uni	French	45	03joi131	3	M	Joy	1	2100	5050	41.58415842	d2_50	d4_50	03joi131_0-2100	77	0	0	100	0	0	100	0	/	0	100	8.10E-05
p18	F	22	uni	French	45	06tri132	6	F	Sadness	2	850	1950	43.58974359	d2_50	d4_50	06tri132_0-850	12	0	100	100	0	0	100	0	Sadness	1	21	0.000127315
p18	F	22	uni	French	45	01joi134	1	M	Joy	4	500	1150	43.47826087	d2_50	d4_50	01joi134_0-500	46	0	0	100	0	0	0	0	Fear	0	80	6.94E-05
p18	F	22	uni	French	45	02deg132	2	F	Disgust	2	1050	2550	41.17647059	d2_50	d4_50	02deg132_0-1050	17	0	100	0	0	0	0	0	Disgust	1	100	5.79E-05
p18	F	22	uni	French	45	09deg131	9	F	Disgust	1	500	1050	47.61904762	d2_50	d4_50	09deg131_0-500	61	0	100	0	0	0	0	0	Disgust	1	28	3.47E-05
p18	F	22	uni	French	45	09int133	9	F	Neutral	3	500	1050	47.61904762	d2_50	d4_50	09int133_0-500	95	0	0	0	0	0	0	75	Surprise	0	13	4.63E-05
p18	F	22	uni	French	45	09joi135	9	F	Joy	5	250	500	50	d2_50	d4_50	09joi135_0-250	24	0	100	0	0	0	0	0	Disgust	0	100	9.26E-05
p18	F	22	uni	French	45	10col137	10	F	Anger	7	1000	2250	44.44444444	d2_50	d4_50	10col137_0-1000	2	0	16	11	0	0	9	0	Disgust	0	25	0.000243056
p18	F	22	uni	French	45	10peu134	10	F	Fear	4	200	450	44.44444444	d2_50	d4_50	10peu134_0-200	6	0	0	0	0	38	0	0	Neutral	0	6	0.000972222
p18	F	22	uni	French	45	10peu134	10	F	Fear	4	250	450	55.55555556	d3_75	d5_60	10peu134_0-250	18	0	100	100	0	0	0	0	Fear	1	100	8.10E-05
p18	F	22	uni	French	45	01int136	1	M	Neutral	6	650	1100	59.09090909	d3_75	d5_60	01int136_0-650	23	0	0	0	0	0	0	100	Surprise	0	100	6.94E-05
p18	F	22	uni	French	45	02deg134	2	F	Disgust	4	1400	2400	58.33333333	d3_75	d5_60	02deg134_0-1400	62	0	100	0	0	0	0	0	Disgust	1	100	3.47E-05
p18	F	22	uni	French	45	03col131	3	M	Anger	1	1200	2150	55.81395349	d3_75	d5_60	03col131_0-1200	4	0	0	0	0	10	0	0	Neutral	0	6	0.000324074
p18	F	22	uni	French	45	04int134	4	M	Neutral	4	350	600	58.33333333	d3_75	d5_60	04int134_0-350	88	0	0	0	0	100	0	0	Neutral	1	99	4.63E-05
p18	F	22	uni	French	45	06int131	6	F	Neutral	1	700	1250	56	d3_75	d5_60	06int131_0-700	57	0	0	0	0	100	0	0	Neutral	1	65	6.94E-05
p18	F	22	uni	French	45	06int131	6	F	Neutral	1	650	1250	52	d3_75	d5_60	06int131_0-650	93	0	0	0	0	22	0	17	Neutral	1	65	5.79E-05
p18	F	22	uni	French	45	10int134	10	F	Neutral	4	400	750	53.33333333	d3_75	d5_60	10int134_0-400	53	0	0	0	0	100	0	0	Neutral	1	100	9.26E-05
p18	F	22	uni	French	45	10tri131	10	F	Sadness	1	450	850	52.94117647	d3_75	d5_60	10tri131_0-450	68	0	0	0	0	100	0	0	Neutral	0	100	4.63E-05
p18	F	22	uni	French	45	01peu136	1	M	Fear	6	800	1200	66.66666667	d3_75	d6_70	01peu136_0-800	42	100	0	100	0	0	0	0	Fear	1	100	5.79E-05
p18	F	22	uni	French	45	02joi133	2	F	Joy	3	1150	1750	65.71428571	d3_75	d6_70	02joi133_0-1150	22	100	0	100	0	0	100	0	/	0	6	0.000115741
p18	F	22	uni	French	45	02deg134	2	F	Disgust	4	1550	2400	64.58333333	d3_75	d6_70	02deg134_0-1550	87	0	100	0	0	0	0	0	Disgust	1	100	9.26E-05
p18	F	22	uni	French	45	02joi133	2	F	Joy	3	1200	1750	68.57142857	d3_75	d6_70	02joi133_0-1200	89	0	0	100	0	0	97	0	Fear	0	100	8.10E-05
p18	F	22	uni	French	45	02peu1310	2	F	Fear	10	900	1300	69.23076923	d3_75	d6_70	02peu1310_0-900	39	0	0	100	0	0	0	0	Fear	1	100	6.94E-05
p18	F	22	uni	French	45	03col133	3	M	Anger	3	1450	2150	67.44186047	d3_75	d6_70	03col133_0-1450	10	83	72	73	0	0	0	0	Anger	1	47	0.000127315
p18	F	22	uni	French	45	03joi133	3	M	Joy	3	1700	2500	68	d3_75	d6_70	03joi133_0-1700	99	0	0	0	0	100	0	0	Neutral	0	12	5.79E-05
p18	F	22	uni	French	45	04col136	4	M	Anger	6	600	900	66.66666667	d3_75	d6_70	04col136_0-600	51	100	0	0	0	0	0	0	Anger	1	49	5.79E-05
p18	F	22	uni	French	45	04joi134	4	M	Joy	4	2800	4100	68.29268293	d3_75	d6_70	04joi134_0-2800	5	0	0	0	0	37	0	0	Neutral	0	7	0.000219907
p18	F	22	uni	French	45	05tri134	5	M	Sadness	4	300	450	66.66666667	d3_75	d6_70	05tri134_0-300	41	0	0	0	0	100	0	0	Neutral	0	100	4.63E-05
p18	F	22	uni	French	45	06col132	6	F	Anger	2	400	650	61.53846154	d3_75	d6_70	06col132_0-400	79	30	0	100	0	0	0	0	Fear	0	73	8.10E-05
p18	F	22	uni	French	45	07int132	7	F	Neutral	2	850	1250	68	d3_75	d6_70	07int132_0-850	76	0	0	0	0	0	0	100	Surprise	0	100	3.47E-05
p18	F	22	uni	French	45	10int137	10	F	Neutral	7	550	800	68.75	d3_75	d6_70	10int137_0-550	73	0	0	0	0	100	0	0	Neutral	1	100	8.10E-05
p18	F	22	uni	French	45	10peu1310	10	F	Fear	10	200	300	66.66666667	d3_75	d6_70	10peu1310_0-200	13	0	0	100	0	0	0	0	Fear	1	20	0.000104167
p18	F	22	uni	French	45	10col137	10	F	Anger	7	1650	2250	73.33333333	d3_75	d7_80	10col137_0-1650	37	100	0	0	0	0	0	0	Anger	1	100	8.10E-05
p18	F	22	uni	French	45	01peu134	1	M	Fear	4	600	750	80	d4_100	d7_80	01peu134_0-600	102	0	0	86	0	0	0	0	Fear	1	90	5.79E-05
p18	F	22	uni	French	45	03col133	3	M	Anger	3	1650	2150	76.74418605	d4_100	d7_80	03col133_0-1650	70	100	0	0	0	0	0	0	Anger	1	100	0.000104167
p18	F	22	uni	French	45	04col137	4	M	Anger	7	1200	1550	77.41935484	d4_100	d7_80	04col137_0-1200	81	100	0	0	0	49	0	0	Anger	1	50	0.000393519
p18	F	22	uni	French	45	02tri136	2	F	Sadness	6	1800	2050	87.80487805	d4_100	d8_90	02tri136_0-1800	52	0	0	100	0	0	100	0	Sadness	1	77	6.94E-05
p18	F	22	uni	French	45	06tri132	6	F	Sadness	2	1650	1950	84.61538462	d4_100	d8_90	06tri132_0-1650	92	0	0	100	0	0	100	0	Sadness	1	5	9.26E-05
p18	F	22	uni	French	45	01col131	1	M	Anger	1	700	850	82.35294118	d4_100	d8_90	01col131_0-700	44	100	0	0	0	0	0	0	Anger	1	100	4.63E-05
p18	F	22	uni	French	45	01joi134	1	M	Joy	4	1000	1150	86.95652174	d4_100	d8_90	01joi134_0-1000	85	0	0	0	0	0	100	0	Sadness	0	7	5.79E-05
p18	F	22	uni	French	45	03peu132	3	M	Fear	2	500	600	83.33333333	d4_100	d8_90	03peu132_0-500	91	0	0	76	0	0	0	0	Fear	1	70	0.000150463
p18	F	22	uni	French	45	04tri131	4	M	Sadness	1	1300	1600	81.25	d4_100	d8_90	04tri131_0-1300	16	0	0	0	0	100	0	0	Neutral	0	100	9.26E-05
p18	F	22	uni	French	45	04tri135	4	M	Sadness	5	1050	1200	87.5	d4_100	d8_90	04tri135_0-1050	63	0	0	0	0	100	0	0	Neutral	0	100	4.63E-05
p18	F	22	uni	French	45	07col131	7	F	Anger	1	850	1000	85	d4_100	d8_90	07col131_0-850	69	100	0	0	0	0	0	0	Anger	1	100	5.79E-05
p18	F	22	uni	French	45	07tri131	7	F	Sadness	1	1350	1600	84.375	d4_100	d8_90	07tri131_0-1350	9	0	0	0	0	53	0	0	Neutral	0	100	9.26E-05
p18	F	22	uni	French	45	09col133	9	F	Anger	3	1150	1350	85.18518519	d4_100	d8_90	09col133_0-1150	26	100	0	0	0	0	0	0	Anger	1	76	9.26E-05
p18	F	22	uni	French	45	09int133	9	F	Neutral	3	850	1050	80.95238095	d4_100	d8_90	09int133_0-850	34	0	0	0	0	0	0	100	Surprise	0	100	5.79E-05
p18	F	22	uni	French	45	05deg132	5	M	Disgust	2	650	650	100	d4_100	d9_100	05deg132_0-650	14	0	100	100	0	0	0	0	Disgust	1	25	6.94E-05
p18	F	22	uni	French	45	10joi135	10	F	Joy	5	950	1000	95	d4_100	d9_100	10joi135_0-950	47	0	100	100	0	0	0	0	/	0	69	6.94E-05
p18	F	22	uni	French	45	02int137	2	F	Neutral	7	450	450	100	d4_100	d9_100	02int137_0-450	64	0	0	0	0	100	0	0	Neutral	1	100	5.79E-05
p18	F	22	uni	French	45	03int133	3	M	Neutral	3	2150	2150	100	d4_100	d9_100	03int133_0-2150	25	0	0	0	62	0	0	28	Joy	0	5	9.26E-05
p18	F	22	uni	French	45	03int133	3	M	Neutral	3	2150	2150	100	d4_100	d9_100	03int133_0-2150	54	0	0	0	0	0	0	100	Surprise	0	49	4.63E-05
p18	F	22	uni	French	45	03joi131	3	M	Joy	1	4750	5050	94.05940594	d4_100	d9_100	03joi131_0-4750	28	0	0	15	0	0	100	0	Sadness	0	67	0.000127315
p18	F	22	uni	French	45	03joi133	3	M	Joy	3	2400	2500	96	d4_100	d9_100	03joi133_0-2400	27	100	0	0	0	0	0	0	Anger	0	100	0.000104167
p18	F	22	uni	French	45	04tri135	4	M	Sadness	5	1200	1200	100	d4_100	d9_100	04tri135_0-1200	31	0	0	0	0	49	50	0	Sadness	1	45	8.10E-05
p18	F	22	uni	French	45	05col133	5	M	Anger	3	900	900	100	d4_100	d9_100	05col133_0-900	7	0	0	6	0	0	0	0	Fear	0	5	0.000405093
p18	F	22	uni	French	45	05int132	5	M	Neutral	2	1100	1100	100	d4_100	d9_100	05int132_0-1100	49	0	0	0	87	58	0	0	Joy	0	66	5.79E-05
p18	F	22	uni	French	45	05joi134	5	M	Joy	4	1000	1000	100	d4_100	d9_100	05joi134_0-1000	72	0	0	0	0	100	0	0	Neutral	0	100	6.94E-05
p18	F	22	uni	French	45	06joi132	6	F	Joy	2	950	1000	95	d4_100	d9_100	06joi132_0-950	84	0	0	0	100	0	0	0	Joy	1	13	4.63E-05
p18	F	22	uni	French	45	07col131	7	F	Anger	1	950	1000	95	d4_100	d9_100	07col131_0-950	29	100	0	0	0	0	0	0	Anger	1	7	3.47E-05
p18	F	22	uni	French	45	07col131	7	F	Anger	1	1000	1000	100	d4_100	d9_100	07col131_0-1000	101	87	0	0	0	0	0	0	Anger	1	31	3.47E-05
p18	F	22	uni	French	45	08tri137	8	M	Sadness	7	3650	3750	97.33333333	d4_100	d9_100	08tri137_0-3650	15	0	0	0	99	0	0	0	Joy	0	77	0.000127315
p18	F	22	uni	French	45	09deg131	9	F	Disgust	1	1000	1050	95.23809524	d4_100	d9_100	09deg131_0-1000	71	0	100	0	0	0	0	0	Disgust	1	100	0.000104167
p18	F	22	uni	French	45	09int133	9	F	Neutral	3	1000	1050	95.23809524	d4_100	d9_100	09int133_0-1000	103	0	0	0	0	0	0	100	Surprise	0	100	3.47E-05
p19	M	23	B1	French	54	01col136	1	M	Anger	6	50	900	5.555555556	d1_25	d0_10	01col136_0-50	68	0	0	0	0	39	0	0	Neutral	0	40	5.79E-05
p19	M	23	B1	French	54	02joi133	2	F	Joy	3	50	1750	2.857142857	d1_25	d0_10	02joi133_0-50	60	0	37	68	0	0	0	0	Fear	0	41	8.10E-05
p19	M	23	B1	French	54	03col131	3	M	Anger	1	200	2150	9.302325581	d1_25	d0_10	03col131_0-200	91	37	0	0	0	0	0	0	Anger	1	40	5.79E-05
p19	M	23	B1	French	54	03joi133	3	M	Joy	3	200	2500	8	d1_25	d0_10	03joi133_0-200	66	0	0	0	36	0	0	0	Joy	1	35	3.47E-05
p19	M	23	B1	French	54	03tri133	3	M	Sadness	3	150	3500	4.285714286	d1_25	d0_10	03tri133_0-150	71	0	0	0	0	0	58	0	Sadness	1	44	9.26E-05
p19	M	23	B1	French	54	04col137	4	M	Anger	7	150	1550	9.677419355	d1_25	d0_10	04col137_0-150	96	86	0	0	0	0	0	0	Anger	1	74	6.94E-05
p19	M	23	B1	French	54	04deg132	4	M	Disgust	2	100	1100	9.090909091	d1_25	d0_10	04deg132_0-100	76	0	0	0	70	0	0	0	Joy	0	47	6.94E-05
p19	M	23	B1	French	54	04joi133	4	M	Joy	3	100	1950	5.128205128	d1_25	d0_10	04joi133_0-100	103	58	0	0	0	0	0	0	Anger	0	40	4.63E-05
p19	M	23	B1	French	54	04joi134	4	M	Joy	4	150	4100	3.658536585	d1_25	d0_10	04joi134_0-150	30	0	0	79	0	0	0	0	Fear	0	71	0.000115741
p19	M	23	B1	French	54	04joi134	4	M	Joy	4	250	4100	6.097560976	d1_25	d0_10	04joi134_0-250	42	0	0	66	0	0	0	0	Fear	0	49	6.94E-05
p19	M	23	B1	French	54	05joi134	5	M	Joy	4	50	1000	5	d1_25	d0_10	05joi134_0-50	46	0	0	0	0	36	0	0	Neutral	0	7	8.10E-05
p19	M	23	B1	French	54	06col132	6	F	Anger	2	50	650	7.692307692	d1_25	d0_10	06col132_0-50	102	0	38	0	0	0	0	0	Disgust	0	32	3.47E-05
p19	M	23	B1	French	54	10joi135	10	F	Joy	5	50	1000	5	d1_25	d0_10	10joi135_0-50	98	0	0	0	0	24	0	0	Neutral	0	17	3.47E-05
p19	M	23	B1	French	54	01joi134	1	M	Joy	4	150	1150	13.04347826	d1_25	d1_20	01joi134_0-150	63	0	0	0	69	0	87	0	Sadness	0	45	8.10E-05
p19	M	23	B1	French	54	02joi131	2	F	Joy	1	250	2350	10.63829787	d1_25	d1_20	02joi131_0-250	11	0	0	0	0	0	0	51	Surprise	0	31	5.79E-05
p19	M	23	B1	French	54	03joi131	3	M	Joy	1	800	5050	15.84158416	d1_25	d1_20	03joi131_0-800	44	0	38	73	59	0	0	0	Fear	0	21	0.000127315
p19	M	23	B1	French	54	03joi131	3	M	Joy	1	800	5050	15.84158416	d1_25	d1_20	03joi131_0-800	58	0	65	54	0	0	0	0	Disgust	0	68	9.26E-05
p19	M	23	B1	French	54	03peu131	3	M	Fear	1	150	1100	13.63636364	d1_25	d1_20	03peu131_0-150	36	69	0	0	0	0	0	0	Anger	0	61	6.94E-05
p19	M	23	B1	French	54	03tri133	3	M	Sadness	3	450	3500	12.85714286	d1_25	d1_20	03tri133_0-450	19	0	0	0	0	82	0	0	Neutral	0	67	0.000150463
p19	M	23	B1	French	54	04int134	4	M	Neutral	4	100	600	16.66666667	d1_25	d1_20	04int134_0-100	18	0	0	0	0	72	0	0	Neutral	1	77	0.000104167
p19	M	23	B1	French	54	06tri133	6	F	Sadness	3	100	950	10.52631579	d1_25	d1_20	06tri133_0-100	3	0	0	0	62	0	0	0	Joy	0	27	0.000138889
p19	M	23	B1	French	54	07tri134	7	F	Sadness	4	250	1850	13.51351351	d1_25	d1_20	07tri134_0-250	83	0	0	0	29	0	0	0	Joy	0	33	3.47E-05
p19	M	23	B1	French	54	10deg1310	10	F	Disgust	10	50	350	14.28571429	d1_25	d1_20	10deg1310_0-50	2	0	0	0	0	37	0	0	Neutral	0	37	0.000150463
p19	M	23	B1	French	54	10deg139	10	F	Disgust	9	50	350	14.28571429	d1_25	d1_20	10deg139_0-50	51	0	53	52	0	0	0	0	Disgust	1	41	6.94E-05
p19	M	23	B1	French	54	02deg134	2	F	Disgust	4	600	2400	25	d1_25	d2_30	02deg134_0-600	67	0	59	0	0	0	38	0	Disgust	1	43	6.94E-05
p19	M	23	B1	French	54	03int133	3	M	Neutral	3	500	2150	23.25581395	d1_25	d2_30	03int133_0-500	52	0	0	0	0	0	0	75	Surprise	0	72	5.79E-05
p19	M	23	B1	French	54	04tri131	4	M	Sadness	1	350	1600	21.875	d1_25	d2_30	04tri131_0-350	79	0	0	0	0	66	0	0	Neutral	0	43	4.63E-05
p19	M	23	B1	French	54	09col132	9	F	Anger	2	150	600	25	d1_25	d2_30	09col132_0-150	88	46	0	0	0	0	0	0	Anger	1	40	3.47E-05
p19	M	23	B1	French	54	01joi131	1	M	Joy	1	250	900	27.77777778	d2_50	d2_30	01joi131_0-250	5	0	0	66	0	0	0	0	Fear	0	64	0.000138889
p19	M	23	B1	French	54	02deg134	2	F	Disgust	4	650	2400	27.08333333	d2_50	d2_30	02deg134_0-650	17	0	60	0	0	0	0	0	Disgust	1	74	0.000104167
p19	M	23	B1	French	54	03int133	3	M	Neutral	3	600	2150	27.90697674	d2_50	d2_30	03int133_0-600	26	0	0	0	0	0	0	70	Surprise	0	75	6.94E-05
p19	M	23	B1	French	54	04tri135	4	M	Sadness	5	350	1200	29.16666667	d2_50	d2_30	04tri135_0-350	38	0	0	0	0	74	0	0	Neutral	0	47	4.63E-05
p19	M	23	B1	French	54	07int132	7	F	Neutral	2	350	1250	28	d2_50	d2_30	07int132_0-350	16	0	1	0	58	0	0	0	Joy	0	30	0.000150463
p19	M	23	B1	French	54	09int133	9	F	Neutral	3	300	1050	28.57142857	d2_50	d2_30	09int133_0-300	39	0	0	0	0	0	0	63	Surprise	0	71	5.79E-05
p19	M	23	B1	French	54	10col137	10	F	Anger	7	650	2250	28.88888889	d2_50	d2_30	10col137_0-650	45	87	0	0	0	0	0	0	Anger	1	75	5.79E-05
p19	M	23	B1	French	54	01int135	1	M	Neutral	5	300	950	31.57894737	d2_50	d3_40	01int135_0-300	105	0	0	0	0	0	0	35	Surprise	0	59	3.47E-05
p19	M	23	B1	French	54	02peu1310	2	F	Fear	10	400	1300	30.76923077	d2_50	d3_40	02peu1310_0-400	94	0	36	88	0	0	0	0	Fear	1	88	6.94E-05
p19	M	23	B1	French	54	04col136	4	M	Anger	6	350	900	38.88888889	d2_50	d3_40	04col136_0-350	84	61	0	37	0	0	0	0	Anger	1	33	4.63E-05
p19	M	23	B1	French	54	06int131	6	F	Neutral	1	500	1250	40	d2_50	d3_40	06int131_0-500	75	0	0	0	0	0	0	82	Surprise	0	60	4.63E-05
p19	M	23	B1	French	54	06tri133	6	F	Sadness	3	300	950	31.57894737	d2_50	d3_40	06tri133_0-300	77	0	26	0	0	0	60	0	Sadness	1	16	6.94E-05
p19	M	23	B1	French	54	02col133	2	F	Anger	3	550	1150	47.82608696	d2_50	d4_50	02col133_0-550	48	57	0	0	0	0	0	0	Anger	1	51	8.10E-05
p19	M	23	B1	French	54	02joi133	2	F	Joy	3	750	1750	42.85714286	d2_50	d4_50	02joi133_0-750	12	0	0	0	0	0	0	74	Surprise	0	80	8.10E-05
p19	M	23	B1	French	54	04int136	4	M	Neutral	6	400	900	44.44444444	d2_50	d4_50	04int136_0-400	13	0	0	0	0	0	0	69	Surprise	0	71	9.26E-05
p19	M	23	B1	French	54	05col132	5	M	Anger	2	350	750	46.66666667	d2_50	d4_50	05col132_0-350	47	68	0	49	0	0	0	0	Anger	1	47	9.26E-05
p19	M	23	B1	French	54	06col132	6	F	Anger	2	300	650	46.15384615	d2_50	d4_50	06col132_0-300	80	71	0	56	0	0	0	0	Anger	1	45	6.94E-05
p19	M	23	B1	French	54	07col133	7	F	Anger	3	500	1050	47.61904762	d2_50	d4_50	07col133_0-500	7	76	0	29	0	0	0	0	Anger	1	74	0.000208333
p19	M	23	B1	French	54	08tri134	8	M	Sadness	4	250	600	41.66666667	d2_50	d4_50	08tri134_0-250	100	0	0	0	0	0	77	0	Sadness	1	37	5.79E-05
p19	M	23	B1	French	54	09deg131	9	F	Disgust	1	500	1050	47.61904762	d2_50	d4_50	09deg131_0-500	9	0	85	0	0	0	0	0	Disgust	1	44	9.26E-05
p19	M	23	B1	French	54	09int133	9	F	Neutral	3	500	1050	47.61904762	d2_50	d4_50	09int133_0-500	72	0	0	0	0	0	0	68	Surprise	0	42	4.63E-05
p19	M	23	B1	French	54	09joi135	9	F	Joy	5	250	500	50	d2_50	d4_50	09joi135_0-250	21	0	0	0	0	0	0	73	Surprise	0	71	0.000196759
p19	M	23	B1	French	54	09joi136	9	F	Joy	6	350	750	46.66666667	d2_50	d4_50	09joi136_0-350	92	0	0	45	0	0	0	0	Fear	0	24	3.47E-05
p19	M	23	B1	French	54	10tri131	10	F	Sadness	1	350	850	41.17647059	d2_50	d4_50	10tri131_0-350	34	0	0	0	0	57	0	0	Neutral	0	38	0.000208333
p19	M	23	B1	French	54	02joi131	2	F	Joy	1	1200	2350	51.06382979	d3_75	d5_60	02joi131_0-1200	54	0	0	82	32	0	0	0	Fear	0	62	0.000115741
p19	M	23	B1	French	54	03int133	3	M	Neutral	3	1200	2150	55.81395349	d3_75	d5_60	03int133_0-1200	15	0	0	0	0	0	0	55	Surprise	0	66	8.10E-05
p19	M	23	B1	French	54	04deg132	4	M	Disgust	2	600	1100	54.54545455	d3_75	d5_60	04deg132_0-600	74	0	0	0	78	0	0	0	Joy	0	66	6.94E-05
p19	M	23	B1	French	54	04peu134	4	M	Fear	4	850	1550	54.83870968	d3_75	d5_60	04peu134_0-850	10	0	33	57	0	0	0	0	Fear	1	33	0.000104167
p19	M	23	B1	French	54	05joi134	5	M	Joy	4	550	1000	55	d3_75	d5_60	05joi134_0-550	4	0	52	0	0	0	0	0	Disgust	0	24	0.000150463
p19	M	23	B1	French	54	05tri134	5	M	Sadness	4	250	450	55.55555556	d3_75	d5_60	05tri134_0-250	55	0	66	0	0	0	0	62	Disgust	0	47	6.94E-05
p19	M	23	B1	French	54	06int132	6	F	Neutral	2	750	1400	53.57142857	d3_75	d5_60	06int132_0-750	6	0	0	0	73	0	0	0	Joy	0	49	0.000138889
p19	M	23	B1	French	54	06tri132	6	F	Sadness	2	1000	1950	51.28205128	d3_75	d5_60	06tri132_0-1000	14	0	0	0	0	0	57	0	Sadness	1	51	0.000162037
p19	M	23	B1	French	54	09peu133	9	F	Fear	3	200	350	57.14285714	d3_75	d5_60	09peu133_0-200	37	68	0	48	0	0	0	0	Anger	0	49	8.10E-05
p19	M	23	B1	French	54	10int137	10	F	Neutral	7	450	800	56.25	d3_75	d5_60	10int137_0-450	43	0	80	39	0	40	0	0	Disgust	0	35	9.26E-05
p19	M	23	B1	French	54	10tri131	10	F	Sadness	1	500	850	58.82352941	d3_75	d5_60	10tri131_0-500	23	0	75	0	0	0	0	0	Disgust	0	29	6.94E-05
p19	M	23	B1	French	54	03tri133	3	M	Sadness	3	2150	3500	61.42857143	d3_75	d6_70	03tri133_0-2150	20	0	0	0	0	85	0	0	Neutral	0	80	0.000104167
p19	M	23	B1	French	54	04int136	4	M	Neutral	6	600	900	66.66666667	d3_75	d6_70	04int136_0-600	56	0	0	0	0	0	0	80	Surprise	0	77	5.79E-05
p19	M	23	B1	French	54	04joi133	4	M	Joy	3	1350	1950	69.23076923	d3_75	d6_70	04joi133_0-1350	81	55	0	41	59	0	0	0	Joy	1	38	8.10E-05
p19	M	23	B1	French	54	05col132	5	M	Anger	2	500	750	66.66666667	d3_75	d6_70	05col132_0-500	93	78	0	0	0	0	0	0	Anger	1	32	4.63E-05
p19	M	23	B1	French	54	05int1311	5	M	Neutral	11	350	550	63.63636364	d3_75	d6_70	05int1311_0-350	59	0	0	0	0	0	0	58	Surprise	0	43	6.94E-05
p19	M	23	B1	French	54	06joi134	6	F	Joy	4	1450	2400	60.41666667	d3_75	d6_70	06joi134_0-1450	61	73	0	0	58	0	0	0	Anger	0	60	0.000127315
p19	M	23	B1	French	54	06peu136	6	F	Fear	6	650	1000	65	d3_75	d6_70	06peu136_0-650	99	50	0	0	0	0	0	0	Anger	0	42	6.94E-05
p19	M	23	B1	French	54	08tri137	8	M	Sadness	7	2450	3750	65.33333333	d3_75	d6_70	08tri137_0-2450	62	0	0	0	0	74	0	0	Neutral	0	22	3.47E-05
p19	M	23	B1	French	54	09joi135	9	F	Joy	5	350	500	70	d3_75	d6_70	09joi135_0-350	53	0	0	0	0	0	0	57	Surprise	0	40	5.79E-05
p19	M	23	B1	French	54	10tri131	10	F	Sadness	1	550	850	64.70588235	d3_75	d6_70	10tri131_0-550	27	0	65	0	0	0	0	0	Disgust	0	23	0.000219907
p19	M	23	B1	French	54	02joi133	2	F	Joy	3	1250	1750	71.42857143	d3_75	d7_80	02joi133_0-1250	87	0	0	39	62	0	0	0	Joy	1	29	9.26E-05
p19	M	23	B1	French	54	03tri133	3	M	Sadness	3	2500	3500	71.42857143	d3_75	d7_80	03tri133_0-2500	90	0	0	0	0	0	0	37	Surprise	0	10	6.94E-05
p19	M	23	B1	French	54	05joi135	5	M	Joy	5	750	1000	75	d3_75	d7_80	05joi135_0-750	31	0	71	0	0	0	0	0	Disgust	0	82	9.26E-05
p19	M	23	B1	French	54	05tri132	5	M	Sadness	2	950	1300	73.07692308	d3_75	d7_80	05tri132_0-950	82	0	0	0	0	59	0	0	Neutral	0	36	5.79E-05
p19	M	23	B1	French	54	06joi134	6	F	Joy	4	1800	2400	75	d3_75	d7_80	06joi134_0-1800	73	0	0	0	88	0	0	0	Joy	1	66	8.10E-05
p19	M	23	B1	French	54	08joi1318	8	M	Joy	18	450	600	75	d3_75	d7_80	08joi1318_0-450	33	0	0	0	58	0	46	0	Joy	1	48	0.000115741
p19	M	23	B1	French	54	09int1310	9	F	Neutral	10	650	900	72.22222222	d3_75	d7_80	09int1310_0-650	22	0	0	0	0	0	0	80	Surprise	0	76	6.94E-05
p19	M	23	B1	French	54	02deg132	2	F	Disgust	2	2000	2550	78.43137255	d4_100	d7_80	02deg132_0-2000	41	0	100	0	0	0	0	0	Disgust	1	89	6.94E-05
p19	M	23	B1	French	54	05joi135	5	M	Joy	5	800	1000	80	d4_100	d7_80	05joi135_0-800	1	0	0	0	53	0	0	0	Joy	1	52	9.26E-05
p19	M	23	B1	French	54	05tri134	5	M	Sadness	4	350	450	77.77777778	d4_100	d7_80	05tri134_0-350	97	0	0	0	0	0	0	47	Surprise	0	62	4.63E-05
p19	M	23	B1	French	54	06int131	6	F	Neutral	1	1000	1250	80	d4_100	d7_80	06int131_0-1000	49	0	0	0	93	0	0	0	Joy	0	72	5.79E-05
p19	M	23	B1	French	54	07peu132	7	F	Fear	2	600	750	80	d4_100	d7_80	07peu132_0-600	57	69	0	67	0	0	0	0	Anger	0	44	0.000138889
p19	M	23	B1	French	54	10tri131	10	F	Sadness	1	650	850	76.47058824	d4_100	d7_80	10tri131_0-650	104	0	0	0	0	0	64	0	Sadness	1	40	5.79E-05
p19	M	23	B1	French	54	02col133	2	F	Anger	3	950	1150	82.60869565	d4_100	d8_90	02col133_0-950	25	100	0	0	0	0	0	0	Anger	1	78	0.000127315
p19	M	23	B1	French	54	03int131	3	M	Neutral	1	1500	1700	88.23529412	d4_100	d8_90	03int131_0-1500	86	0	0	0	0	0	0	78	Surprise	0	84	5.79E-05
p19	M	23	B1	French	54	03joi133	3	M	Joy	3	2150	2500	86	d4_100	d8_90	03joi133_0-2150	78	0	0	0	0	0	0	85	Surprise	0	33	0.000185185
p19	M	23	B1	French	54	04joi134	4	M	Joy	4	3650	4100	89.02439024	d4_100	d8_90	04joi134_0-3650	50	0	0	0	82	0	83	0	Sadness	0	37	9.26E-05
p19	M	23	B1	French	54	05col133	5	M	Anger	3	800	900	88.88888889	d4_100	d8_90	05col133_0-800	101	76	0	0	0	0	0	0	Anger	1	43	4.63E-05
p19	M	23	B1	French	54	06peu136	6	F	Fear	6	850	1000	85	d4_100	d8_90	06peu136_0-850	64	66	0	34	0	0	0	0	Anger	0	18	9.26E-05
p19	M	23	B1	French	54	10deg139	10	F	Disgust	9	300	350	85.71428571	d4_100	d8_90	10deg139_0-300	95	0	91	0	0	0	0	0	Disgust	1	75	5.79E-05
p19	M	23	B1	French	54	01col131	1	M	Anger	1	850	850	100	d4_100	d9_100	01col131_0-850	40	100	0	0	0	0	0	0	Anger	1	100	6.94E-05
p19	M	23	B1	French	54	02tri136	2	F	Sadness	6	1850	2050	90.24390244	d4_100	d9_100	02tri136_0-1850	28	0	0	0	0	0	85	0	Sadness	1	86	8.10E-05
p19	M	23	B1	French	54	04joi134	4	M	Joy	4	3700	4100	90.24390244	d4_100	d9_100	04joi134_0-3700	8	0	0	0	72	0	0	0	Joy	1	55	0.000104167
p19	M	23	B1	French	54	04peu134	4	M	Fear	4	1450	1550	93.5483871	d4_100	d9_100	04peu134_0-1450	24	0	0	80	0	0	0	0	Fear	1	75	0.000127315
p19	M	23	B1	French	54	05deg132	5	M	Disgust	2	650	650	100	d4_100	d9_100	05deg132_0-650	70	0	75	0	0	0	0	0	Disgust	1	76	0.000115741
p19	M	23	B1	French	54	05int132	5	M	Neutral	2	1100	1100	100	d4_100	d9_100	05int132_0-1100	29	0	0	0	81	0	0	0	Joy	0	83	6.94E-05
p19	M	23	B1	French	54	05joi134	5	M	Joy	4	1000	1000	100	d4_100	d9_100	05joi134_0-1000	89	0	54	0	0	0	0	0	Disgust	0	40	4.63E-05
p19	M	23	B1	French	54	06int131	6	F	Neutral	1	1250	1250	100	d4_100	d9_100	06int131_0-1250	65	0	0	0	0	0	0	51	Surprise	0	37	3.47E-05
p19	M	23	B1	French	54	08tri137	8	M	Sadness	7	3750	3750	100	d4_100	d9_100	08tri137_0-3750	35	0	0	0	92	75	0	0	Joy	0	56	0.000115741
p19	M	23	B1	French	54	09tri138	9	F	Sadness	8	200	200	100	d4_100	d9_100	09tri138_0-200	69	0	0	0	0	0	56	0	Sadness	1	39	5.79E-05
p19	M	23	B1	French	54	10joi135	10	F	Joy	5	1000	1000	100	d4_100	d9_100	10joi135_0-1000	85	44	50	43	0	0	0	0	Disgust	0	54	8.10E-05
p19	M	23	B1	French	54	10peu1310	10	F	Fear	10	300	300	100	d4_100	d9_100	10peu1310_0-300	32	0	0	70	0	0	0	0	Fear	1	31	0.000196759
p2	M	28	HES	French	42	02joi131	2	F	Joy	1	50	2350	2.127659574	d1_25	d0_10	02joi131_0-50	86	0	0	0	0	49	0	29	Neutral	0	41	5.79E-05
p2	M	28	HES	French	42	03col133	3	M	Anger	3	100	2150	4.651162791	d1_25	d0_10	03col133_0-100	73	0	0	0	0	49	0	0	Neutral	0	52	4.63E-05
p2	M	28	HES	French	42	03joi131	3	M	Joy	1	50	5050	0.99009901	d1_25	d0_10	03joi131_0-50	37	0	0	0	0	49	0	19	Neutral	0	52	5.79E-05
p2	M	28	HES	French	42	05int132	5	M	Neutral	2	50	1100	4.545454545	d1_25	d0_10	05int132_0-50	5	0	5	0	0	0	0	0	Disgust	0	4	0.000277778
p2	M	28	HES	French	42	05int132	5	M	Neutral	2	50	1100	4.545454545	d1_25	d0_10	05int132_0-50	81	0	0	0	0	38	0	0	Neutral	1	37	3.47E-05
p2	M	28	HES	French	42	06tri132	6	F	Sadness	2	50	1950	2.564102564	d1_25	d0_10	06tri132_0-50	3	0	0	0	0	100	0	0	Neutral	0	100	0.000162037
p2	M	28	HES	French	42	09joi136	9	F	Joy	6	50	750	6.666666667	d1_25	d0_10	09joi136_0-50	7	0	0	0	0	0	0	23	Surprise	0	22	0.000127315
p2	M	28	HES	French	42	10col137	10	F	Anger	7	100	2250	4.444444444	d1_25	d0_10	10col137_0-100	89	0	0	0	0	30	0	0	Neutral	0	24	3.47E-05
p2	M	28	HES	French	42	04joi134	4	M	Joy	4	50	4100	1.219512195	d1_25	d0_10	04joi134_0-50	14	0	0	0	0	0	0	0	/	0	100	4.63E-05
p2	M	28	HES	French	42	01col131	1	M	Anger	1	100	850	11.76470588	d1_25	d1_20	01col131_0-100	49	0	0	0	0	45	0	0	Neutral	0	10	8.10E-05
p2	M	28	HES	French	42	01int135	1	M	Neutral	5	100	950	10.52631579	d1_25	d1_20	01int135_0-100	40	0	0	0	0	49	0	0	Neutral	1	49	5.79E-05
p2	M	28	HES	French	42	01joi131	1	M	Joy	1	100	900	11.11111111	d1_25	d1_20	01joi131_0-100	56	0	0	0	0	100	0	0	Neutral	0	56	5.79E-05
p2	M	28	HES	French	42	02col133	2	F	Anger	3	200	1150	17.39130435	d1_25	d1_20	02col133_0-200	23	61	0	0	0	0	0	0	Anger	1	59	8.10E-05
p2	M	28	HES	French	42	02peu139	2	F	Fear	9	50	350	14.28571429	d1_25	d1_20	02peu139_0-50	17	0	0	0	0	0	0	10	Surprise	0	51	9.26E-05
p2	M	28	HES	French	42	04deg133	4	M	Disgust	3	200	1150	17.39130435	d1_25	d1_20	04deg133_0-200	64	0	0	0	0	49	0	0	Neutral	0	51	8.10E-05
p2	M	28	HES	French	42	05tri132	5	M	Sadness	2	150	1300	11.53846154	d1_25	d1_20	05tri132_0-150	65	0	0	0	0	50	0	15	Neutral	0	37	0.000104167
p2	M	28	HES	French	42	06col132	6	F	Anger	2	100	650	15.38461538	d1_25	d1_20	06col132_0-100	32	0	0	0	0	0	0	45	Surprise	0	13	0.000115741
p2	M	28	HES	French	42	06peu136	6	F	Fear	6	150	1000	15	d1_25	d1_20	06peu136_0-150	35	0	0	0	0	0	0	32	Surprise	0	32	6.94E-05
p2	M	28	HES	French	42	06tri132	6	F	Sadness	2	200	1950	10.25641026	d1_25	d1_20	06tri132_0-200	94	0	0	0	0	48	0	0	Neutral	0	51	5.79E-05
p2	M	28	HES	French	42	07col131	7	F	Anger	1	150	1000	15	d1_25	d1_20	07col131_0-150	12	0	0	49	0	0	0	51	Surprise	0	51	0.000150463
p2	M	28	HES	French	42	07col131	7	F	Anger	1	200	1000	20	d1_25	d1_20	07col131_0-200	70	0	0	0	0	15	0	37	Surprise	0	45	5.79E-05
p2	M	28	HES	French	42	07tri131	7	F	Sadness	1	200	1600	12.5	d1_25	d1_20	07tri131_0-200	78	0	0	0	0	48	0	13	Neutral	0	23	4.63E-05
p2	M	28	HES	French	42	01tri132	1	M	Sadness	2	150	600	25	d1_25	d2_30	01tri132_0-150	36	0	0	0	0	49	0	0	Neutral	0	49	4.63E-05
p2	M	28	HES	French	42	02tri136	2	F	Sadness	6	500	2050	24.3902439	d1_25	d2_30	02tri136_0-500	60	0	0	0	0	40	50	0	Sadness	1	19	0.000127315
p2	M	28	HES	French	42	03col133	3	M	Anger	3	500	2150	23.25581395	d1_25	d2_30	03col133_0-500	46	0	29	0	0	0	0	0	Disgust	0	36	0.000196759
p2	M	28	HES	French	42	03peu132	3	M	Fear	2	150	600	25	d1_25	d2_30	03peu132_0-150	95	0	0	0	0	50	0	0	Neutral	0	54	4.63E-05
p2	M	28	HES	French	42	04int134	4	M	Neutral	4	150	600	25	d1_25	d2_30	04int134_0-150	30	0	0	0	0	0	0	48	Surprise	0	46	0.000196759
p2	M	28	HES	French	42	04joi134	4	M	Joy	4	850	4100	20.73170732	d1_25	d2_30	04joi134_0-850	53	0	0	0	44	0	0	14	Joy	1	46	0.000185185
p2	M	28	HES	French	42	05int132	5	M	Neutral	2	250	1100	22.72727273	d1_25	d2_30	05int132_0-250	91	0	11	0	36	0	0	22	Joy	0	27	0.000104167
p2	M	28	HES	French	42	06tri132	6	F	Sadness	2	450	1950	23.07692308	d1_25	d2_30	06tri132_0-450	54	0	0	0	0	49	0	0	Neutral	0	45	5.79E-05
p2	M	28	HES	French	42	09col133	9	F	Anger	3	300	1350	22.22222222	d1_25	d2_30	09col133_0-300	74	24	0	0	0	0	0	0	Anger	1	48	6.94E-05
p2	M	28	HES	French	42	02deg132	2	F	Disgust	2	750	2550	29.41176471	d2_50	d2_30	02deg132_0-750	13	0	70	0	0	0	0	0	Disgust	1	72	9.26E-05
p2	M	28	HES	French	42	02peu1310	2	F	Fear	10	350	1300	26.92307692	d2_50	d2_30	02peu1310_0-350	85	0	0	12	0	0	0	37	Surprise	0	41	0.000138889
p2	M	28	HES	French	42	02tri136	2	F	Sadness	6	550	2050	26.82926829	d2_50	d2_30	02tri136_0-550	38	0	0	0	0	0	28	11	Sadness	1	33	0.000185185
p2	M	28	HES	French	42	03col133	3	M	Anger	3	550	2150	25.58139535	d2_50	d2_30	03col133_0-550	100	12	0	0	0	47	0	0	Neutral	0	44	0.000127315
p2	M	28	HES	French	42	03joi131	3	M	Joy	1	1400	5050	27.72277228	d2_50	d2_30	03joi131_0-1400	22	0	25	10	0	0	0	0	Disgust	0	26	0.00037037
p2	M	28	HES	French	42	04joi134	4	M	Joy	4	1100	4100	26.82926829	d2_50	d2_30	04joi134_0-1100	2	0	0	0	0	50	0	0	Neutral	0	50	0.000266204
p2	M	28	HES	French	42	07int137	7	F	Neutral	7	400	1450	27.5862069	d2_50	d2_30	07int137_0-400	48	0	0	0	0	49	0	0	Neutral	1	5	0.000162037
p2	M	28	HES	French	42	07joi138	7	F	Joy	8	200	750	26.66666667	d2_50	d2_30	07joi138_0-200	75	0	16	0	0	0	0	19	Disgust	0	29	9.26E-05
p2	M	28	HES	French	42	09col133	9	F	Anger	3	350	1350	25.92592593	d2_50	d2_30	09col133_0-350	29	70	0	0	0	0	0	0	Anger	1	63	6.94E-05
p2	M	28	HES	French	42	01col131	1	M	Anger	1	250	850	29.41176471	d2_50	d2_30	01col131_0-250	21	0	0	0	0	0	0	0	/	0	1	0.0003125
p2	M	28	HES	French	42	07tri131	7	F	Sadness	1	450	1600	28.125	d2_50	d2_30	07tri131_0-450	6	0	0	0	0	0	25	25	/	0	23	0.000289352
p2	M	28	HES	French	42	02deg134	2	F	Disgust	4	900	2400	37.5	d2_50	d3_40	02deg134_0-900	59	0	76	0	0	0	0	0	Disgust	1	59	4.63E-05
p2	M	28	HES	French	42	02int137	2	F	Neutral	7	150	450	33.33333333	d2_50	d3_40	02int137_0-150	97	0	0	0	0	51	0	0	Neutral	1	50	3.47E-05
p2	M	28	HES	French	42	03joi131	3	M	Joy	1	1800	5050	35.64356436	d2_50	d3_40	03joi131_0-1800	43	0	57	0	0	0	0	0	Disgust	0	40	9.26E-05
p2	M	28	HES	French	42	04col137	4	M	Anger	7	600	1550	38.70967742	d2_50	d3_40	04col137_0-600	50	51	0	0	0	0	0	0	Anger	1	42	8.10E-05
p2	M	28	HES	French	42	04deg133	4	M	Disgust	3	350	1150	30.43478261	d2_50	d3_40	04deg133_0-350	45	0	59	0	0	0	0	10	Disgust	1	61	9.26E-05
p2	M	28	HES	French	42	04joi133	4	M	Joy	3	700	1950	35.8974359	d2_50	d3_40	04joi133_0-700	1	0	0	78	0	0	0	0	Fear	0	75	0.000185185
p2	M	28	HES	French	42	04joi134	4	M	Joy	4	1450	4100	35.36585366	d2_50	d3_40	04joi134_0-1450	98	0	0	0	63	0	0	19	Joy	1	58	6.94E-05
p2	M	28	HES	French	42	04tri131	4	M	Sadness	1	500	1600	31.25	d2_50	d3_40	04tri131_0-500	102	0	0	0	0	51	0	0	Neutral	0	50	6.94E-05
p2	M	28	HES	French	42	01joi134	1	M	Joy	4	500	1150	43.47826087	d2_50	d4_50	01joi134_0-500	105	0	0	0	0	0	0	46	Surprise	0	45	0.000127315
p2	M	28	HES	French	42	01tri132	1	M	Sadness	2	300	600	50	d2_50	d4_50	01tri132_0-300	57	0	0	0	0	39	0	0	Neutral	0	37	9.26E-05
p2	M	28	HES	French	42	02col132	2	F	Anger	2	250	550	45.45454545	d2_50	d4_50	02col132_0-250	83	43	0	0	0	0	0	0	Anger	1	17	8.10E-05
p2	M	28	HES	French	42	02int132	2	F	Neutral	2	350	700	50	d2_50	d4_50	02int132_0-350	42	0	0	0	0	0	0	36	Surprise	0	34	5.79E-05
p2	M	28	HES	French	42	02joi131	2	F	Joy	1	1150	2350	48.93617021	d2_50	d4_50	02joi131_0-1150	79	0	9	0	0	0	12	33	Surprise	0	31	9.26E-05
p2	M	28	HES	French	42	03int131	3	M	Neutral	1	750	1700	44.11764706	d2_50	d4_50	03int131_0-750	11	0	0	0	0	3	0	50	Surprise	0	49	0.000231481
p2	M	28	HES	French	42	03int133	3	M	Neutral	3	1050	2150	48.8372093	d2_50	d4_50	03int133_0-1050	58	0	0	0	0	0	0	58	Surprise	0	41	4.63E-05
p2	M	28	HES	French	42	04tri135	4	M	Sadness	5	600	1200	50	d2_50	d4_50	04tri135_0-600	92	0	0	0	0	0	32	28	Sadness	1	32	8.10E-05
p2	M	28	HES	French	42	05joi135	5	M	Joy	5	450	1000	45	d2_50	d4_50	05joi135_0-450	76	0	0	6	0	16	0	23	Surprise	0	40	8.10E-05
p2	M	28	HES	French	42	06joi134	6	F	Joy	4	1200	2400	50	d2_50	d4_50	06joi134_0-1200	33	0	0	39	0	0	0	33	Fear	0	47	0.000150463
p2	M	28	HES	French	42	08col131	8	M	Anger	1	200	400	50	d2_50	d4_50	08col131_0-200	80	0	0	0	0	49	0	0	Neutral	0	49	3.47E-05
p2	M	28	HES	French	42	08tri137	8	M	Sadness	7	1650	3750	44	d2_50	d4_50	08tri137_0-1650	26	0	0	0	49	20	0	0	Joy	0	26	0.000243056
p2	M	28	HES	French	42	09peu133	9	F	Fear	3	150	350	42.85714286	d2_50	d4_50	09peu133_0-150	90	0	0	41	0	0	0	53	Surprise	0	55	8.10E-05
p2	M	28	HES	French	42	01col131	1	M	Anger	1	450	850	52.94117647	d3_75	d5_60	01col131_0-450	41	52	0	0	0	0	0	0	Anger	1	20	0.000127315
p2	M	28	HES	French	42	01int136	1	M	Neutral	6	650	1100	59.09090909	d3_75	d5_60	01int136_0-650	77	0	0	0	0	47	0	0	Neutral	1	46	0.000138889
p2	M	28	HES	French	42	03col131	3	M	Anger	1	1250	2150	58.13953488	d3_75	d5_60	03col131_0-1250	67	0	0	0	0	51	0	0	Neutral	0	39	5.79E-05
p2	M	28	HES	French	42	05tri132	5	M	Sadness	2	750	1300	57.69230769	d3_75	d5_60	05tri132_0-750	84	0	0	0	0	50	0	0	Neutral	0	46	0.000150463
p2	M	28	HES	French	42	06tri132	6	F	Sadness	2	1050	1950	53.84615385	d3_75	d5_60	06tri132_0-1050	47	0	0	0	0	18	19	0	Sadness	1	14	0.000127315
p2	M	28	HES	French	42	06tri133	6	F	Sadness	3	500	950	52.63157895	d3_75	d5_60	06tri133_0-500	104	0	0	20	0	48	0	0	Neutral	0	30	6.94E-05
p2	M	28	HES	French	42	07int137	7	F	Neutral	7	850	1450	58.62068966	d3_75	d5_60	07int137_0-850	82	0	0	0	10	0	0	50	Surprise	0	35	9.26E-05
p2	M	28	HES	French	42	09col133	9	F	Anger	3	700	1350	51.85185185	d3_75	d5_60	09col133_0-700	103	71	0	22	0	0	0	0	Anger	1	50	0.000104167
p2	M	28	HES	French	42	10joi131	10	F	Joy	1	400	700	57.14285714	d3_75	d5_60	10joi131_0-400	69	0	0	45	0	0	0	0	Fear	0	6	9.26E-05
p2	M	28	HES	French	42	01peu134	1	M	Fear	4	450	750	60	d3_75	d5_60	01peu134_0-450	68	0	0	0	0	0	0	0	/	0	1	0.00037037
p2	M	28	HES	French	42	01joi134	1	M	Joy	4	700	1150	60.86956522	d3_75	d6_70	01joi134_0-700	52	0	0	0	47	0	0	10	Joy	1	45	8.10E-05
p2	M	28	HES	French	42	05col133	5	M	Anger	3	550	900	61.11111111	d3_75	d6_70	05col133_0-550	24	0	0	0	0	0	0	90	Surprise	0	77	0.000115741
p2	M	28	HES	French	42	06int132	6	F	Neutral	2	850	1400	60.71428571	d3_75	d6_70	06int132_0-850	51	0	0	0	38	0	0	0	Joy	0	20	0.000439815
p2	M	28	HES	French	42	06joi132	6	F	Joy	2	650	1000	65	d3_75	d6_70	06joi132_0-650	44	0	0	14	0	0	0	54	Surprise	0	31	0.000104167
p2	M	28	HES	French	42	08joi1318	8	M	Joy	18	400	600	66.66666667	d3_75	d6_70	08joi1318_0-400	71	0	0	0	0	0	28	29	Surprise	0	21	6.94E-05
p2	M	28	HES	French	42	09joi135	9	F	Joy	5	350	500	70	d3_75	d6_70	09joi135_0-350	10	0	0	0	48	0	0	75	Surprise	0	67	0.000173611
p2	M	28	HES	French	42	07peu132	7	F	Fear	2	500	750	66.66666667	d3_75	d6_70	07peu132_0-500	25	0	0	0	0	0	0	0	/	0	1	0.001643519
p2	M	28	HES	French	42	02joi131	2	F	Joy	1	1550	2350	65.95744681	d3_75	d6_70	02joi131_0-1550	101	0	18	18	0	0	0	0	/	0	26	0.000127315
p2	M	28	HES	French	42	02col132	2	F	Anger	2	400	550	72.72727273	d3_75	d7_80	02col132_0-400	39	44	0	0	0	0	0	0	Anger	1	47	0.000138889
p2	M	28	HES	French	42	03int133	3	M	Neutral	3	1550	2150	72.09302326	d3_75	d7_80	03int133_0-1550	19	0	0	0	0	4	0	19	Surprise	0	44	0.000231481
p2	M	28	HES	French	42	03joi133	3	M	Joy	3	1850	2500	74	d3_75	d7_80	03joi133_0-1850	61	0	60	0	0	0	0	0	Disgust	0	48	4.63E-05
p2	M	28	HES	French	42	07int137	7	F	Neutral	7	1150	1450	79.31034483	d4_100	d7_80	07int137_0-1150	55	0	0	0	0	0	0	85	Surprise	0	82	4.63E-05
p2	M	28	HES	French	42	01col136	1	M	Anger	6	750	900	83.33333333	d4_100	d8_90	01col136_0-750	34	29	0	0	0	7	0	0	Anger	1	29	0.000104167
p2	M	28	HES	French	42	02joi131	2	F	Joy	1	2050	2350	87.23404255	d4_100	d8_90	02joi131_0-2050	28	0	0	0	0	0	56	0	Sadness	0	47	6.94E-05
p2	M	28	HES	French	42	02peu1310	2	F	Fear	10	1050	1300	80.76923077	d4_100	d8_90	02peu1310_0-1050	20	0	0	63	0	0	14	16	Fear	1	49	0.000173611
p2	M	28	HES	French	42	03peu131	3	M	Fear	1	900	1100	81.81818182	d4_100	d8_90	03peu131_0-900	9	0	0	29	0	0	0	30	Surprise	0	36	0.000335648
p2	M	28	HES	French	42	05peu132	5	M	Fear	2	300	350	85.71428571	d4_100	d8_90	05peu132_0-300	16	0	0	0	0	49	0	0	Neutral	0	51	0.000127315
p2	M	28	HES	French	42	06tri132	6	F	Sadness	2	1700	1950	87.17948718	d4_100	d8_90	06tri132_0-1700	62	0	0	0	0	29	40	0	Sadness	1	25	8.10E-05
p2	M	28	HES	French	42	10col137	10	F	Anger	7	2000	2250	88.88888889	d4_100	d8_90	10col137_0-2000	93	83	0	0	0	21	0	0	Anger	1	67	0.000104167
p2	M	28	HES	French	42	01int135	1	M	Neutral	5	900	950	94.73684211	d4_100	d9_100	01int135_0-900	96	0	0	0	11	0	0	59	Surprise	0	49	6.94E-05
p2	M	28	HES	French	42	01tri134	1	M	Sadness	4	950	950	100	d4_100	d9_100	01tri134_0-950	88	0	0	0	0	33	0	0	Neutral	0	17	5.79E-05
p2	M	28	HES	French	42	03col131	3	M	Anger	1	2150	2150	100	d4_100	d9_100	03col131_0-2150	15	0	0	0	0	50	0	0	Neutral	0	50	0.000173611
p2	M	28	HES	French	42	03col133	3	M	Anger	3	2000	2150	93.02325581	d4_100	d9_100	03col133_0-2000	27	0	72	0	0	0	0	0	Disgust	0	61	0.000127315
p2	M	28	HES	French	42	03int131	3	M	Neutral	1	1700	1700	100	d4_100	d9_100	03int131_0-1700	87	0	0	0	9	0	0	52	Surprise	0	37	5.79E-05
p2	M	28	HES	French	42	03joi131	3	M	Joy	1	5050	5050	100	d4_100	d9_100	03joi131_0-5050	63	0	19	0	24	13	0	21	Joy	1	46	0.000185185
p2	M	28	HES	French	42	03tri133	3	M	Sadness	3	3500	3500	100	d4_100	d9_100	03tri133_0-3500	8	0	0	0	61	6	0	0	Joy	0	50	0.000462963
p2	M	28	HES	French	42	04joi134	4	M	Joy	4	4100	4100	100	d4_100	d9_100	04joi134_0-4100	18	0	0	0	86	0	0	17	Joy	1	84	0.000185185
p2	M	28	HES	French	42	04joi134	4	M	Joy	4	3850	4100	93.90243902	d4_100	d9_100	04joi134_0-3850	31	0	0	0	59	0	0	8	Joy	1	50	9.26E-05
p2	M	28	HES	French	42	07col133	7	F	Anger	3	950	1050	90.47619048	d4_100	d9_100	07col133_0-950	4	61	7	0	0	0	0	0	Anger	1	50	0.000289352
p2	M	28	HES	French	42	07joi138	7	F	Joy	8	700	750	93.33333333	d4_100	d9_100	07joi138_0-700	66	0	63	0	0	0	0	20	Disgust	0	48	0.000150463
p2	M	28	HES	French	42	09tri135	9	F	Sadness	5	200	200	100	d4_100	d9_100	09tri135_0-200	72	0	0	0	0	16	0	43	Surprise	0	35	6.94E-05
p2	M	28	HES	French	42	10joi135	10	F	Joy	5	950	1000	95	d4_100	d9_100	10joi135_0-950	99	0	8	0	29	0	0	31	Surprise	0	27	0.000127315
p20	F	20	2e_bachelor_fapse	French	66	03int131	3	M	Neutral	1	150	1700	8.823529412	d1_25	d0_10	03int131_0-150	37	0	0	0	0	49	0	0	Neutral	1	50	3.47E-05
p20	F	20	2e_bachelor_fapse	French	66	03int131	3	M	Neutral	1	50	1700	2.941176471	d1_25	d0_10	03int131_0-50	103	0	0	0	0	56	0	0	Neutral	1	8	2.31E-05
p20	F	20	2e_bachelor_fapse	French	66	04deg132	4	M	Disgust	2	100	1100	9.090909091	d1_25	d0_10	04deg132_0-100	7	0	0	0	0	49	0	0	Neutral	0	8	6.94E-05
p20	F	20	2e_bachelor_fapse	French	66	04joi133	4	M	Joy	3	100	1950	5.128205128	d1_25	d0_10	04joi133_0-100	42	0	0	0	0	5	0	0	Neutral	0	6	3.47E-05
p20	F	20	2e_bachelor_fapse	French	66	05int1311	5	M	Neutral	11	50	550	9.090909091	d1_25	d0_10	05int1311_0-50	97	0	0	0	0	57	0	0	Neutral	1	13	2.31E-05
p20	F	20	2e_bachelor_fapse	French	66	05tri132	5	M	Sadness	2	100	1300	7.692307692	d1_25	d0_10	05tri132_0-100	92	0	0	0	0	59	0	0	Neutral	0	18	2.31E-05
p20	F	20	2e_bachelor_fapse	French	66	07col131	7	F	Anger	1	100	1000	10	d1_25	d0_10	07col131_0-100	48	0	0	0	0	57	0	0	Neutral	0	56	8.10E-05
p20	F	20	2e_bachelor_fapse	French	66	08tri137	8	M	Sadness	7	300	3750	8	d1_25	d0_10	08tri137_0-300	105	0	0	0	0	80	0	0	Neutral	0	18	5.79E-05
p20	F	20	2e_bachelor_fapse	French	66	02deg134	2	F	Disgust	4	450	2400	18.75	d1_25	d1_20	02deg134_0-450	98	0	86	0	0	0	0	0	Disgust	1	70	6.94E-05
p20	F	20	2e_bachelor_fapse	French	66	02joi131	2	F	Joy	1	350	2350	14.89361702	d1_25	d1_20	02joi131_0-350	62	0	0	0	0	53	0	0	Neutral	0	23	5.79E-05
p20	F	20	2e_bachelor_fapse	French	66	03col131	3	M	Anger	1	400	2150	18.60465116	d1_25	d1_20	03col131_0-400	26	95	0	0	0	0	0	0	Anger	1	76	5.79E-05
p20	F	20	2e_bachelor_fapse	French	66	03int131	3	M	Neutral	1	300	1700	17.64705882	d1_25	d1_20	03int131_0-300	73	0	0	0	0	0	0	98	Surprise	0	59	3.47E-05
p20	F	20	2e_bachelor_fapse	French	66	03joi131	3	M	Joy	1	950	5050	18.81188119	d1_25	d1_20	03joi131_0-950	28	0	0	60	0	0	19	0	Fear	0	34	0.000115741
p20	F	20	2e_bachelor_fapse	French	66	04int134	4	M	Neutral	4	100	600	16.66666667	d1_25	d1_20	04int134_0-100	66	0	0	0	0	100	0	0	Neutral	1	9	5.79E-05
p20	F	20	2e_bachelor_fapse	French	66	04tri131	4	M	Sadness	1	300	1600	18.75	d1_25	d1_20	04tri131_0-300	68	0	0	0	0	100	0	0	Neutral	0	52	4.63E-05
p20	F	20	2e_bachelor_fapse	French	66	05col132	5	M	Anger	2	100	750	13.33333333	d1_25	d1_20	05col132_0-100	51	95	0	0	0	0	0	0	Anger	1	78	6.94E-05
p20	F	20	2e_bachelor_fapse	French	66	07int137	7	F	Neutral	7	150	1450	10.34482759	d1_25	d1_20	07int137_0-150	34	0	0	0	0	0	0	68	Surprise	0	20	4.63E-05
p20	F	20	2e_bachelor_fapse	French	66	07joi138	7	F	Joy	8	150	750	20	d1_25	d1_20	07joi138_0-150	63	0	0	0	0	8	0	0	Neutral	0	5	3.47E-05
p20	F	20	2e_bachelor_fapse	French	66	08col133	8	M	Anger	3	100	600	16.66666667	d1_25	d1_20	08col133_0-100	85	0	0	0	0	55	0	0	Neutral	0	6	2.31E-05
p20	F	20	2e_bachelor_fapse	French	66	08tri137	8	M	Sadness	7	450	3750	12	d1_25	d1_20	08tri137_0-450	77	0	0	0	0	99	0	0	Neutral	0	17	5.79E-05
p20	F	20	2e_bachelor_fapse	French	66	10col137	10	F	Anger	7	450	2250	20	d1_25	d1_20	10col137_0-450	74	100	0	0	0	0	0	0	Anger	1	89	4.63E-05
p20	F	20	2e_bachelor_fapse	French	66	10col138	10	F	Anger	8	100	600	16.66666667	d1_25	d1_20	10col138_0-100	52	87	0	0	0	68	0	0	Anger	1	46	8.10E-05
p20	F	20	2e_bachelor_fapse	French	66	10tri131	10	F	Sadness	1	150	850	17.64705882	d1_25	d1_20	10tri131_0-150	30	0	0	0	0	49	0	0	Neutral	0	48	3.47E-05
p20	F	20	2e_bachelor_fapse	French	66	03joi131	3	M	Joy	1	1100	5050	21.78217822	d1_25	d2_30	03joi131_0-1100	60	0	0	47	0	0	74	0	Sadness	0	47	9.26E-05
p20	F	20	2e_bachelor_fapse	French	66	04int136	4	M	Neutral	6	200	900	22.22222222	d1_25	d2_30	04int136_0-200	96	0	0	0	0	0	0	62	Surprise	0	41	4.63E-05
p20	F	20	2e_bachelor_fapse	French	66	06int132	6	F	Neutral	2	350	1400	25	d1_25	d2_30	06int132_0-350	76	0	8	0	25	0	0	51	Surprise	0	7	9.26E-05
p20	F	20	2e_bachelor_fapse	French	66	07peu131	7	F	Fear	1	100	450	22.22222222	d1_25	d2_30	07peu131_0-100	16	0	0	18	0	49	0	0	Neutral	0	20	8.10E-05
p20	F	20	2e_bachelor_fapse	French	66	10joi135	10	F	Joy	5	250	1000	25	d1_25	d2_30	10joi135_0-250	70	0	0	0	55	0	0	0	Joy	1	18	3.47E-05
p20	F	20	2e_bachelor_fapse	French	66	04joi133	4	M	Joy	3	550	1950	28.20512821	d2_50	d2_30	04joi133_0-550	1	0	0	62	0	0	0	0	Fear	0	54	9.26E-05
p20	F	20	2e_bachelor_fapse	French	66	06tri132	6	F	Sadness	2	550	1950	28.20512821	d2_50	d2_30	06tri132_0-550	6	0	0	97	0	0	0	0	Fear	0	88	9.26E-05
p20	F	20	2e_bachelor_fapse	French	66	07peu132	7	F	Fear	2	200	750	26.66666667	d2_50	d2_30	07peu132_0-200	38	0	0	61	0	0	0	0	Fear	1	25	4.63E-05
p20	F	20	2e_bachelor_fapse	French	66	08int138	8	M	Neutral	8	250	900	27.77777778	d2_50	d2_30	08int138_0-250	81	0	0	0	0	0	55	0	Sadness	0	18	5.79E-05
p20	F	20	2e_bachelor_fapse	French	66	10joi135	10	F	Joy	5	300	1000	30	d2_50	d2_30	10joi135_0-300	11	0	0	44	0	0	0	0	Fear	0	20	5.79E-05
p20	F	20	2e_bachelor_fapse	French	66	01int136	1	M	Neutral	6	400	1100	36.36363636	d2_50	d3_40	01int136_0-400	79	0	0	0	0	0	0	85	Surprise	0	30	3.47E-05
p20	F	20	2e_bachelor_fapse	French	66	02deg132	2	F	Disgust	2	800	2550	31.37254902	d2_50	d3_40	02deg132_0-800	18	0	85	0	0	0	0	0	Disgust	1	77	4.63E-05
p20	F	20	2e_bachelor_fapse	French	66	03col131	3	M	Anger	1	850	2150	39.53488372	d2_50	d3_40	03col131_0-850	31	34	0	0	0	0	0	0	Anger	1	8	5.79E-05
p20	F	20	2e_bachelor_fapse	French	66	03int131	3	M	Neutral	1	600	1700	35.29411765	d2_50	d3_40	03int131_0-600	93	0	15	43	32	0	0	0	Fear	0	26	0.000115741
p20	F	20	2e_bachelor_fapse	French	66	03joi131	3	M	Joy	1	1600	5050	31.68316832	d2_50	d3_40	03joi131_0-1600	87	0	0	81	0	0	83	0	Sadness	0	79	0.000104167
p20	F	20	2e_bachelor_fapse	French	66	03tri133	3	M	Sadness	3	1200	3500	34.28571429	d2_50	d3_40	03tri133_0-1200	75	0	0	0	23	0	0	41	Surprise	0	27	6.94E-05
p20	F	20	2e_bachelor_fapse	French	66	04joi134	4	M	Joy	4	1550	4100	37.80487805	d2_50	d3_40	04joi134_0-1550	22	0	0	0	0	0	79	0	Sadness	0	73	5.79E-05
p20	F	20	2e_bachelor_fapse	French	66	06joi134	6	F	Joy	4	800	2400	33.33333333	d2_50	d3_40	06joi134_0-800	35	0	0	0	81	0	0	0	Joy	1	42	5.79E-05
p20	F	20	2e_bachelor_fapse	French	66	06peu136	6	F	Fear	6	350	1000	35	d2_50	d3_40	06peu136_0-350	65	6	4	70	0	0	0	0	Fear	1	26	9.26E-05
p20	F	20	2e_bachelor_fapse	French	66	07tri131	7	F	Sadness	1	500	1600	31.25	d2_50	d3_40	07tri131_0-500	59	0	0	0	0	0	82	0	Sadness	1	60	4.63E-05
p20	F	20	2e_bachelor_fapse	French	66	02int132	2	F	Neutral	2	300	700	42.85714286	d2_50	d4_50	02int132_0-300	86	0	0	0	0	60	0	0	Neutral	1	6	2.31E-05
p20	F	20	2e_bachelor_fapse	French	66	03int133	3	M	Neutral	3	950	2150	44.18604651	d2_50	d4_50	03int133_0-950	57	0	0	0	68	0	0	19	Joy	0	39	9.26E-05
p20	F	20	2e_bachelor_fapse	French	66	04deg133	4	M	Disgust	3	500	1150	43.47826087	d2_50	d4_50	04deg133_0-500	44	27	0	0	0	0	0	0	Anger	0	21	4.63E-05
p20	F	20	2e_bachelor_fapse	French	66	05joi135	5	M	Joy	5	500	1000	50	d2_50	d4_50	05joi135_0-500	50	0	27	25	0	0	0	0	Disgust	0	25	0.000138889
p20	F	20	2e_bachelor_fapse	French	66	06int131	6	F	Neutral	1	600	1250	48	d2_50	d4_50	06int131_0-600	55	0	0	0	16	0	0	52	Surprise	0	26	9.26E-05
p20	F	20	2e_bachelor_fapse	French	66	07int132	7	F	Neutral	2	550	1250	44	d2_50	d4_50	07int132_0-550	13	0	0	0	19	0	0	44	Surprise	0	35	0.000162037
p20	F	20	2e_bachelor_fapse	French	66	07tri131	7	F	Sadness	1	800	1600	50	d2_50	d4_50	07tri131_0-800	56	0	0	0	0	0	73	0	Sadness	1	46	0.000185185
p20	F	20	2e_bachelor_fapse	French	66	09col133	9	F	Anger	3	600	1350	44.44444444	d2_50	d4_50	09col133_0-600	39	100	0	0	0	0	0	0	Anger	1	100	8.10E-05
p20	F	20	2e_bachelor_fapse	French	66	09deg131	9	F	Disgust	1	500	1050	47.61904762	d2_50	d4_50	09deg131_0-500	78	0	100	0	0	0	26	0	Disgust	1	52	8.10E-05
p20	F	20	2e_bachelor_fapse	French	66	09int133	9	F	Neutral	3	500	1050	47.61904762	d2_50	d4_50	09int133_0-500	32	0	0	0	0	0	0	86	Surprise	0	64	5.79E-05
p20	F	20	2e_bachelor_fapse	French	66	09joi135	9	F	Joy	5	250	500	50	d2_50	d4_50	09joi135_0-250	102	0	0	0	51	0	0	49	Joy	1	51	5.79E-05
p20	F	20	2e_bachelor_fapse	French	66	10tri134	10	F	Sadness	4	400	950	42.10526316	d2_50	d4_50	10tri134_0-400	83	0	0	32	0	0	0	0	Fear	0	7	2.31E-05
p20	F	20	2e_bachelor_fapse	French	66	02col133	2	F	Anger	3	650	1150	56.52173913	d3_75	d5_60	02col133_0-650	94	83	0	0	0	0	0	0	Anger	1	61	5.79E-05
p20	F	20	2e_bachelor_fapse	French	66	02deg132	2	F	Disgust	2	1350	2550	52.94117647	d3_75	d5_60	02deg132_0-1350	46	0	98	0	0	0	0	0	Disgust	1	84	4.63E-05
p20	F	20	2e_bachelor_fapse	French	66	02tri136	2	F	Sadness	6	1050	2050	51.2195122	d3_75	d5_60	02tri136_0-1050	25	0	0	50	0	0	0	0	Fear	0	51	8.10E-05
p20	F	20	2e_bachelor_fapse	French	66	03joi133	3	M	Joy	3	1300	2500	52	d3_75	d5_60	03joi133_0-1300	54	0	0	0	0	54	0	0	Neutral	0	43	5.79E-05
p20	F	20	2e_bachelor_fapse	French	66	04col136	4	M	Anger	6	500	900	55.55555556	d3_75	d5_60	04col136_0-500	101	83	0	0	0	0	0	0	Anger	1	71	4.63E-05
p20	F	20	2e_bachelor_fapse	French	66	05deg132	5	M	Disgust	2	350	650	53.84615385	d3_75	d5_60	05deg132_0-350	8	0	0	0	50	0	0	0	Joy	0	6	9.26E-05
p20	F	20	2e_bachelor_fapse	French	66	06joi134	6	F	Joy	4	1250	2400	52.08333333	d3_75	d5_60	06joi134_0-1250	9	0	0	15	98	0	0	0	Joy	1	68	0.000115741
p20	F	20	2e_bachelor_fapse	French	66	06peu133	6	F	Fear	3	500	950	52.63157895	d3_75	d5_60	06peu133_0-500	27	0	0	93	0	0	0	0	Fear	1	50	5.79E-05
p20	F	20	2e_bachelor_fapse	French	66	07int132	7	F	Neutral	2	650	1250	52	d3_75	d5_60	07int132_0-650	82	0	0	0	0	0	0	38	Surprise	0	18	9.26E-05
p20	F	20	2e_bachelor_fapse	French	66	08tri137	8	M	Sadness	7	2050	3750	54.66666667	d3_75	d5_60	08tri137_0-2050	19	0	0	0	79	0	0	0	Joy	0	80	8.10E-05
p20	F	20	2e_bachelor_fapse	French	66	10col137	10	F	Anger	7	1200	2250	53.33333333	d3_75	d5_60	10col137_0-1200	3	91	0	0	0	0	0	0	Anger	1	90	0.000162037
p20	F	20	2e_bachelor_fapse	French	66	10col137	10	F	Anger	7	1250	2250	55.55555556	d3_75	d5_60	10col137_0-1250	21	95	0	0	0	0	0	0	Anger	1	71	8.10E-05
p20	F	20	2e_bachelor_fapse	French	66	01col131	1	M	Anger	1	550	850	64.70588235	d3_75	d6_70	01col131_0-550	36	100	0	0	0	0	0	0	Anger	1	86	5.79E-05
p20	F	20	2e_bachelor_fapse	French	66	02peu1310	2	F	Fear	10	850	1300	65.38461538	d3_75	d6_70	02peu1310_0-850	67	0	0	99	17	0	0	0	Fear	1	48	0.000104167
p20	F	20	2e_bachelor_fapse	French	66	02tri136	2	F	Sadness	6	1350	2050	65.85365854	d3_75	d6_70	02tri136_0-1350	99	0	5	90	0	0	0	0	Fear	0	74	6.94E-05
p20	F	20	2e_bachelor_fapse	French	66	03joi133	3	M	Joy	3	1650	2500	66	d3_75	d6_70	03joi133_0-1650	40	31	0	0	0	0	0	0	Anger	0	12	5.79E-05
p20	F	20	2e_bachelor_fapse	French	66	04peu134	4	M	Fear	4	950	1550	61.29032258	d3_75	d6_70	04peu134_0-950	12	0	0	80	0	0	0	0	Fear	1	53	9.26E-05
p20	F	20	2e_bachelor_fapse	French	66	05int1311	5	M	Neutral	11	350	550	63.63636364	d3_75	d6_70	05int1311_0-350	61	0	0	0	41	0	0	57	Surprise	0	40	4.63E-05
p20	F	20	2e_bachelor_fapse	French	66	05joi134	5	M	Joy	4	650	1000	65	d3_75	d6_70	05joi134_0-650	14	0	0	22	15	0	0	0	Fear	0	17	0.000115741
p20	F	20	2e_bachelor_fapse	French	66	05joi135	5	M	Joy	5	700	1000	70	d3_75	d6_70	05joi135_0-700	23	0	0	62	0	0	0	0	Fear	0	23	5.79E-05
p20	F	20	2e_bachelor_fapse	French	66	06int131	6	F	Neutral	1	800	1250	64	d3_75	d6_70	06int131_0-800	41	0	0	0	0	0	0	93	Surprise	0	88	6.94E-05
p20	F	20	2e_bachelor_fapse	French	66	06tri132	6	F	Sadness	2	1200	1950	61.53846154	d3_75	d6_70	06tri132_0-1200	69	0	0	100	0	0	0	0	Fear	0	83	6.94E-05
p20	F	20	2e_bachelor_fapse	French	66	08peu134	8	M	Fear	4	700	1050	66.66666667	d3_75	d6_70	08peu134_0-700	84	0	0	99	0	0	0	0	Fear	1	75	5.79E-05
p20	F	20	2e_bachelor_fapse	French	66	08tri137	8	M	Sadness	7	2450	3750	65.33333333	d3_75	d6_70	08tri137_0-2450	33	0	0	0	93	0	0	0	Joy	0	81	5.79E-05
p20	F	20	2e_bachelor_fapse	French	66	10joi135	10	F	Joy	5	700	1000	70	d3_75	d6_70	10joi135_0-700	91	0	0	0	93	0	43	0	Joy	1	53	8.10E-05
p20	F	20	2e_bachelor_fapse	French	66	10peu1310	10	F	Fear	10	200	300	66.66666667	d3_75	d6_70	10peu1310_0-200	80	0	0	41	0	0	0	0	Fear	1	18	4.63E-05
p20	F	20	2e_bachelor_fapse	French	66	01col136	1	M	Anger	6	650	900	72.22222222	d3_75	d7_80	01col136_0-650	4	89	0	0	0	0	0	0	Anger	1	89	0.000104167
p20	F	20	2e_bachelor_fapse	French	66	10int134	10	F	Neutral	4	600	750	80	d4_100	d7_80	10int134_0-600	49	0	22	0	0	0	0	51	Surprise	0	28	0.000104167
p20	F	20	2e_bachelor_fapse	French	66	03int131	3	M	Neutral	1	1450	1700	85.29411765	d4_100	d8_90	03int131_0-1450	43	0	0	0	0	0	0	25	Surprise	0	9	0.000104167
p20	F	20	2e_bachelor_fapse	French	66	03joi133	3	M	Joy	3	2250	2500	90	d4_100	d8_90	03joi133_0-2250	29	30	0	0	0	0	0	0	Anger	0	10	0.000127315
p20	F	20	2e_bachelor_fapse	French	66	03tri133	3	M	Sadness	3	2850	3500	81.42857143	d4_100	d8_90	03tri133_0-2850	89	0	0	0	40	0	8	62	Surprise	0	36	9.26E-05
p20	F	20	2e_bachelor_fapse	French	66	04deg132	4	M	Disgust	2	900	1100	81.81818182	d4_100	d8_90	04deg132_0-900	17	0	87	0	0	0	0	0	Disgust	1	88	8.10E-05
p20	F	20	2e_bachelor_fapse	French	66	04joi133	4	M	Joy	3	1700	1950	87.17948718	d4_100	d8_90	04joi133_0-1700	72	0	0	74	0	0	29	0	Fear	0	54	9.26E-05
p20	F	20	2e_bachelor_fapse	French	66	05deg132	5	M	Disgust	2	550	650	84.61538462	d4_100	d8_90	05deg132_0-550	10	0	0	0	0	51	0	0	Neutral	0	8	0.000150463
p20	F	20	2e_bachelor_fapse	French	66	05deg137	5	M	Disgust	7	450	550	81.81818182	d4_100	d8_90	05deg137_0-450	47	0	73	0	0	0	0	0	Disgust	1	19	3.47E-05
p20	F	20	2e_bachelor_fapse	French	66	05joi135	5	M	Joy	5	850	1000	85	d4_100	d8_90	05joi135_0-850	53	0	69	66	0	0	0	0	Disgust	0	61	9.26E-05
p20	F	20	2e_bachelor_fapse	French	66	06peu133	6	F	Fear	3	800	950	84.21052632	d4_100	d8_90	06peu133_0-800	90	0	0	100	0	0	0	0	Fear	1	100	5.79E-05
p20	F	20	2e_bachelor_fapse	French	66	06peu136	6	F	Fear	6	900	1000	90	d4_100	d8_90	06peu136_0-900	95	19	0	0	0	0	95	0	Sadness	0	84	6.94E-05
p20	F	20	2e_bachelor_fapse	French	66	10int137	10	F	Neutral	7	650	800	81.25	d4_100	d8_90	10int137_0-650	5	32	25	0	0	0	0	11	Anger	0	28	0.000173611
p20	F	20	2e_bachelor_fapse	French	66	02deg132	2	F	Disgust	2	2300	2550	90.19607843	d4_100	d9_100	02deg132_0-2300	104	0	71	0	0	0	7	0	Disgust	1	42	8.10E-05
p20	F	20	2e_bachelor_fapse	French	66	02joi131	2	F	Joy	1	2200	2350	93.61702128	d4_100	d9_100	02joi131_0-2200	15	0	0	0	81	0	0	0	Joy	1	29	9.26E-05
p20	F	20	2e_bachelor_fapse	French	66	02joi131	2	F	Joy	1	2300	2350	97.87234043	d4_100	d9_100	02joi131_0-2300	45	0	0	55	0	0	58	0	Sadness	0	18	5.79E-05
p20	F	20	2e_bachelor_fapse	French	66	02tri131	2	F	Sadness	1	350	350	100	d4_100	d9_100	02tri131_0-350	88	0	0	80	0	0	14	0	Fear	0	46	5.79E-05
p20	F	20	2e_bachelor_fapse	French	66	05deg132	5	M	Disgust	2	650	650	100	d4_100	d9_100	05deg132_0-650	58	0	7	0	69	0	0	0	Joy	0	31	0.000115741
p20	F	20	2e_bachelor_fapse	French	66	05deg137	5	M	Disgust	7	550	550	100	d4_100	d9_100	05deg137_0-550	20	0	77	0	0	0	0	0	Disgust	1	56	6.94E-05
p20	F	20	2e_bachelor_fapse	French	66	05int1311	5	M	Neutral	11	550	550	100	d4_100	d9_100	05int1311_0-550	2	0	0	0	50	0	0	23	Joy	0	28	0.000185185
p20	F	20	2e_bachelor_fapse	French	66	05int132	5	M	Neutral	2	1100	1100	100	d4_100	d9_100	05int132_0-1100	100	0	0	0	79	0	0	9	Joy	0	50	6.94E-05
p20	F	20	2e_bachelor_fapse	French	66	05joi134	5	M	Joy	4	1000	1000	100	d4_100	d9_100	05joi134_0-1000	71	0	15	71	0	0	0	0	Fear	0	18	5.79E-05
p20	F	20	2e_bachelor_fapse	French	66	06peu133	6	F	Fear	3	950	950	100	d4_100	d9_100	06peu133_0-950	24	0	0	99	0	0	0	0	Fear	1	89	5.79E-05
p20	F	20	2e_bachelor_fapse	French	66	08int136	8	M	Neutral	6	350	350	100	d4_100	d9_100	08int136_0-350	64	0	0	0	0	0	0	84	Surprise	0	47	4.63E-05
p21	M	24	Bachelor	French	54	02deg134	2	F	Disgust	4	200	2400	8.333333333	d1_25	d0_10	02deg134_0-200	81	0	65	0	0	0	0	0	Disgust	1	60	6.94E-05
p21	M	24	Bachelor	French	54	03col131	3	M	Anger	1	150	2150	6.976744186	d1_25	d0_10	03col131_0-150	16	0	0	0	0	50	0	0	Neutral	0	7	5.79E-05
p21	M	24	Bachelor	French	54	03col131	3	M	Anger	1	50	2150	2.325581395	d1_25	d0_10	03col131_0-50	98	0	0	0	0	15	0	26	Surprise	0	5	9.26E-05
p21	M	24	Bachelor	French	54	03joi131	3	M	Joy	1	50	5050	0.99009901	d1_25	d0_10	03joi131_0-50	46	0	0	32	0	0	0	41	Surprise	0	18	0.000138889
p21	M	24	Bachelor	French	54	03tri135	3	M	Sadness	5	50	650	7.692307692	d1_25	d0_10	03tri135_0-50	78	0	0	0	0	50	0	0	Neutral	0	77	5.79E-05
p21	M	24	Bachelor	French	54	04col137	4	M	Anger	7	100	1550	6.451612903	d1_25	d0_10	04col137_0-100	101	71	0	0	0	0	0	0	Anger	1	50	3.47E-05
p21	M	24	Bachelor	French	54	04deg132	4	M	Disgust	2	50	1100	4.545454545	d1_25	d0_10	04deg132_0-50	44	0	29	0	0	0	0	0	Disgust	1	3	8.10E-05
p21	M	24	Bachelor	French	54	05joi135	5	M	Joy	5	50	1000	5	d1_25	d0_10	05joi135_0-50	8	0	0	0	0	50	0	0	Neutral	0	3	0.000185185
p21	M	24	Bachelor	French	54	06int131	6	F	Neutral	1	50	1250	4	d1_25	d0_10	06int131_0-50	37	0	0	0	0	51	0	0	Neutral	1	8	8.10E-05
p21	M	24	Bachelor	French	54	06int131	6	F	Neutral	1	100	1250	8	d1_25	d0_10	06int131_0-100	105	0	0	0	0	49	0	0	Neutral	1	1	9.26E-05
p21	M	24	Bachelor	French	54	06joi132	6	F	Joy	2	100	1000	10	d1_25	d0_10	06joi132_0-100	11	0	0	0	0	0	0	100	Surprise	0	94	9.26E-05
p21	M	24	Bachelor	French	54	09col133	9	F	Anger	3	50	1350	3.703703704	d1_25	d0_10	09col133_0-50	90	0	0	30	0	0	0	17	Fear	0	64	9.26E-05
p21	M	24	Bachelor	French	54	10col137	10	F	Anger	7	200	2250	8.888888889	d1_25	d0_10	10col137_0-200	22	0	0	54	0	0	0	0	Fear	0	38	0.000115741
p21	M	24	Bachelor	French	54	10int134	10	F	Neutral	4	50	750	6.666666667	d1_25	d0_10	10int134_0-50	12	0	0	0	0	50	0	0	Neutral	1	28	0.000185185
p21	M	24	Bachelor	French	54	02joi133	2	F	Joy	3	250	1750	14.28571429	d1_25	d1_20	02joi133_0-250	69	0	0	78	0	0	0	0	Fear	0	53	8.10E-05
p21	M	24	Bachelor	French	54	03col133	3	M	Anger	3	250	2150	11.62790698	d1_25	d1_20	03col133_0-250	20	0	0	42	0	0	0	0	Fear	0	6	5.79E-05
p21	M	24	Bachelor	French	54	03joi131	3	M	Joy	1	550	5050	10.89108911	d1_25	d1_20	03joi131_0-550	3	0	0	0	0	0	88	0	Sadness	0	54	0.000127315
p21	M	24	Bachelor	French	54	03joi131	3	M	Joy	1	850	5050	16.83168317	d1_25	d1_20	03joi131_0-850	29	0	17	0	0	0	68	0	Sadness	0	56	0.000150463
p21	M	24	Bachelor	French	54	03tri133	3	M	Sadness	3	450	3500	12.85714286	d1_25	d1_20	03tri133_0-450	83	0	0	0	0	24	0	0	Neutral	0	6	0.000173611
p21	M	24	Bachelor	French	54	05int132	5	M	Neutral	2	150	1100	13.63636364	d1_25	d1_20	05int132_0-150	25	0	0	0	54	0	0	0	Joy	0	60	6.94E-05
p21	M	24	Bachelor	French	54	05joi135	5	M	Joy	5	200	1000	20	d1_25	d1_20	05joi135_0-200	87	0	0	9	0	0	0	10	Surprise	0	31	0.000138889
p21	M	24	Bachelor	French	54	06peu133	6	F	Fear	3	100	950	10.52631579	d1_25	d1_20	06peu133_0-100	72	0	0	66	0	0	0	0	Fear	1	45	6.94E-05
p21	M	24	Bachelor	French	54	07col133	7	F	Anger	3	200	1050	19.04761905	d1_25	d1_20	07col133_0-200	31	53	0	0	0	0	0	0	Anger	1	34	5.79E-05
p21	M	24	Bachelor	French	54	07int132	7	F	Neutral	2	150	1250	12	d1_25	d1_20	07int132_0-150	21	0	0	0	0	0	0	47	Surprise	0	9	9.26E-05
p21	M	24	Bachelor	French	54	08int136	8	M	Neutral	6	50	350	14.28571429	d1_25	d1_20	08int136_0-50	53	0	0	0	0	50	0	0	Neutral	1	52	4.63E-05
p21	M	24	Bachelor	French	54	08tri137	8	M	Sadness	7	650	3750	17.33333333	d1_25	d1_20	08tri137_0-650	100	0	0	0	0	0	33	0	Sadness	1	18	0.000104167
p21	M	24	Bachelor	French	54	09col132	9	F	Anger	2	100	600	16.66666667	d1_25	d1_20	09col132_0-100	43	0	0	62	0	0	0	0	Fear	0	3	0.000115741
p21	M	24	Bachelor	French	54	09col133	9	F	Anger	3	200	1350	14.81481481	d1_25	d1_20	09col133_0-200	52	90	0	0	0	0	0	0	Anger	1	75	5.79E-05
p21	M	24	Bachelor	French	54	09joi135	9	F	Joy	5	100	500	20	d1_25	d1_20	09joi135_0-100	77	0	0	0	0	0	0	54	Surprise	0	56	5.79E-05
p21	M	24	Bachelor	French	54	03joi133	3	M	Joy	3	600	2500	24	d1_25	d2_30	03joi133_0-600	35	0	0	0	45	0	0	45	Joy	1	55	0.000104167
p21	M	24	Bachelor	French	54	02joi131	2	F	Joy	1	550	2350	23.40425532	d1_25	d2_30	02joi131_0-550	36	0	0	0	50	0	0	0	Joy	1	21	0.000150463
p21	M	24	Bachelor	French	54	06tri132	6	F	Sadness	2	400	1950	20.51282051	d1_25	d2_30	06tri132_0-400	70	0	0	0	0	0	66	0	Sadness	1	57	9.26E-05
p21	M	24	Bachelor	French	54	09col133	9	F	Anger	3	300	1350	22.22222222	d1_25	d2_30	09col133_0-300	5	85	0	0	0	0	0	0	Anger	1	63	0.000127315
p21	M	24	Bachelor	French	54	09tri135	9	F	Sadness	5	50	200	25	d1_25	d2_30	09tri135_0-50	28	0	0	0	0	50	0	0	Neutral	0	12	5.79E-05
p21	M	24	Bachelor	French	54	04int136	4	M	Neutral	6	250	900	27.77777778	d2_50	d2_30	04int136_0-250	41	0	2	13	0	0	0	13	/	0	46	0.000150463
p21	M	24	Bachelor	French	54	03int131	3	M	Neutral	1	500	1700	29.41176471	d2_50	d2_30	03int131_0-500	49	0	0	0	19	0	0	36	Surprise	0	45	0.000115741
p21	M	24	Bachelor	French	54	04col137	4	M	Anger	7	400	1550	25.80645161	d2_50	d2_30	04col137_0-400	23	75	0	0	0	0	0	0	Anger	1	56	4.63E-05
p21	M	24	Bachelor	French	54	07col133	7	F	Anger	3	300	1050	28.57142857	d2_50	d2_30	07col133_0-300	66	72	0	0	0	0	0	0	Anger	1	28	5.79E-05
p21	M	24	Bachelor	French	54	10col137	10	F	Anger	7	650	2250	28.88888889	d2_50	d2_30	10col137_0-650	63	27	0	0	0	0	21	0	Anger	1	45	0.000127315
p21	M	24	Bachelor	French	54	01int135	1	M	Neutral	5	350	950	36.84210526	d2_50	d3_40	01int135_0-350	96	0	0	15	0	0	0	56	Surprise	0	57	8.10E-05
p21	M	24	Bachelor	French	54	01int136	1	M	Neutral	6	400	1100	36.36363636	d2_50	d3_40	01int136_0-400	54	0	0	0	2	0	0	37	Surprise	0	61	6.94E-05
p21	M	24	Bachelor	French	54	02deg134	2	F	Disgust	4	750	2400	31.25	d2_50	d3_40	02deg134_0-750	95	0	78	0	0	0	0	0	Disgust	1	85	4.63E-05
p21	M	24	Bachelor	French	54	03tri133	3	M	Sadness	3	1150	3500	32.85714286	d2_50	d3_40	03tri133_0-1150	68	0	0	0	0	34	0	0	Neutral	0	21	0.000104167
p21	M	24	Bachelor	French	54	04col136	4	M	Anger	6	350	900	38.88888889	d2_50	d3_40	04col136_0-350	2	79	0	0	0	0	0	0	Anger	1	80	0.000115741
p21	M	24	Bachelor	French	54	04tri135	4	M	Sadness	5	450	1200	37.5	d2_50	d3_40	04tri135_0-450	94	0	0	0	0	49	7	0	Neutral	0	52	0.000104167
p21	M	24	Bachelor	French	54	07int137	7	F	Neutral	7	500	1450	34.48275862	d2_50	d3_40	07int137_0-500	97	0	12	0	0	0	0	52	Surprise	0	55	0.000173611
p21	M	24	Bachelor	French	54	09joi135	9	F	Joy	5	200	500	40	d2_50	d3_40	09joi135_0-200	39	0	0	0	55	0	0	0	Joy	1	35	6.94E-05
p21	M	24	Bachelor	French	54	01peu136	1	M	Fear	6	600	1200	50	d2_50	d4_50	01peu136_0-600	79	81	0	0	0	0	0	0	Anger	0	61	0.000150463
p21	M	24	Bachelor	French	54	02deg132	2	F	Disgust	2	1050	2550	41.17647059	d2_50	d4_50	02deg132_0-1050	33	0	79	0	0	0	0	0	Disgust	1	100	4.63E-05
p21	M	24	Bachelor	French	54	03joi131	3	M	Joy	1	2150	5050	42.57425743	d2_50	d4_50	03joi131_0-2150	61	0	16	0	0	0	0	0	Disgust	0	7	0.000243056
p21	M	24	Bachelor	French	54	03peu131	3	M	Fear	1	550	1100	50	d2_50	d4_50	03peu131_0-550	91	0	0	81	0	0	0	0	Fear	1	54	5.79E-05
p21	M	24	Bachelor	French	54	06peu136	6	F	Fear	6	500	1000	50	d2_50	d4_50	06peu136_0-500	1	0	0	98	0	0	0	0	Fear	1	89	0.000173611
p21	M	24	Bachelor	French	54	07tri131	7	F	Sadness	1	650	1600	40.625	d2_50	d4_50	07tri131_0-650	24	0	0	0	0	0	61	0	Sadness	1	72	5.79E-05
p21	M	24	Bachelor	French	54	08joi1316	8	M	Joy	16	150	350	42.85714286	d2_50	d4_50	08joi1316_0-150	56	0	0	90	0	0	0	0	Fear	0	65	6.94E-05
p21	M	24	Bachelor	French	54	08peu131	8	M	Fear	1	200	400	50	d2_50	d4_50	08peu131_0-200	59	0	0	66	0	0	0	0	Fear	1	58	6.94E-05
p21	M	24	Bachelor	French	54	09int133	9	F	Neutral	3	450	1050	42.85714286	d2_50	d4_50	09int133_0-450	18	0	0	0	0	0	0	49	Surprise	0	63	9.26E-05
p21	M	24	Bachelor	French	54	10peu1310	10	F	Fear	10	150	300	50	d2_50	d4_50	10peu1310_0-150	85	0	0	60	0	0	0	0	Fear	1	44	4.63E-05
p21	M	24	Bachelor	French	54	01peu134	1	M	Fear	4	450	750	60	d3_75	d5_60	01peu134_0-450	104	34	0	0	0	0	0	0	Anger	0	67	5.79E-05
p21	M	24	Bachelor	French	54	02deg132	2	F	Disgust	2	1300	2550	50.98039216	d3_75	d5_60	02deg132_0-1300	80	0	100	0	0	0	0	0	Disgust	1	100	4.63E-05
p21	M	24	Bachelor	French	54	02joi133	2	F	Joy	3	950	1750	54.28571429	d3_75	d5_60	02joi133_0-950	9	0	0	0	0	0	80	0	Sadness	0	43	0.000219907
p21	M	24	Bachelor	French	54	02joi133	2	F	Joy	3	950	1750	54.28571429	d3_75	d5_60	02joi133_0-950	88	12	0	1	0	0	45	0	Sadness	0	38	0.000150463
p21	M	24	Bachelor	French	54	03col133	3	M	Anger	3	1200	2150	55.81395349	d3_75	d5_60	03col133_0-1200	65	67	0	0	0	0	0	0	Anger	1	38	9.26E-05
p21	M	24	Bachelor	French	54	03joi133	3	M	Joy	3	1450	2500	58	d3_75	d5_60	03joi133_0-1450	6	31	0	0	0	0	0	0	Anger	0	8	0.000335648
p21	M	24	Bachelor	French	54	10col137	10	F	Anger	7	1250	2250	55.55555556	d3_75	d5_60	10col137_0-1250	15	76	0	0	0	0	0	0	Anger	1	66	4.63E-05
p21	M	24	Bachelor	French	54	10tri134	10	F	Sadness	4	500	950	52.63157895	d3_75	d5_60	10tri134_0-500	84	0	0	0	0	0	17	0	Sadness	1	8	5.79E-05
p21	M	24	Bachelor	French	54	01tri134	1	M	Sadness	4	600	950	63.15789474	d3_75	d6_70	01tri134_0-600	64	0	28	0	0	0	0	0	Disgust	0	3	0.000150463
p21	M	24	Bachelor	French	54	02deg132	2	F	Disgust	2	1700	2550	66.66666667	d3_75	d6_70	02deg132_0-1700	7	0	89	0	0	0	0	0	Disgust	1	100	0.000127315
p21	M	24	Bachelor	French	54	03int131	3	M	Neutral	1	1100	1700	64.70588235	d3_75	d6_70	03int131_0-1100	13	0	0	0	43	0	0	7	Joy	0	52	0.000162037
p21	M	24	Bachelor	French	54	03joi131	3	M	Joy	1	3200	5050	63.36633663	d3_75	d6_70	03joi131_0-3200	14	0	0	0	0	0	0	24	Surprise	0	2	0.000219907
p21	M	24	Bachelor	French	54	03joi131	3	M	Joy	1	3300	5050	65.34653465	d3_75	d6_70	03joi131_0-3300	75	0	0	55	0	0	0	51	Fear	0	24	0.000243056
p21	M	24	Bachelor	French	54	04col136	4	M	Anger	6	550	900	61.11111111	d3_75	d6_70	04col136_0-550	26	71	0	0	0	0	0	0	Anger	1	63	4.63E-05
p21	M	24	Bachelor	French	54	07col133	7	F	Anger	3	650	1050	61.9047619	d3_75	d6_70	07col133_0-650	19	63	0	0	0	0	0	0	Anger	1	69	5.79E-05
p21	M	24	Bachelor	French	54	10col137	10	F	Anger	7	1400	2250	62.22222222	d3_75	d6_70	10col137_0-1400	30	71	0	0	0	0	0	0	Anger	1	54	0.000104167
p21	M	24	Bachelor	French	54	03joi133	3	M	Joy	3	1850	2500	74	d3_75	d7_80	03joi133_0-1850	71	0	0	0	73	0	0	0	Joy	1	63	4.63E-05
p21	M	24	Bachelor	French	54	03tri133	3	M	Sadness	3	2500	3500	71.42857143	d3_75	d7_80	03tri133_0-2500	58	0	39	0	0	0	0	0	Disgust	0	10	8.10E-05
p21	M	24	Bachelor	French	54	04joi133	4	M	Joy	3	1450	1950	74.35897436	d3_75	d7_80	04joi133_0-1450	82	0	0	0	0	0	100	0	Sadness	0	47	9.26E-05
p21	M	24	Bachelor	French	54	05deg137	5	M	Disgust	7	400	550	72.72727273	d3_75	d7_80	05deg137_0-400	50	0	78	0	0	0	0	0	Disgust	1	50	6.94E-05
p21	M	24	Bachelor	French	54	05int132	5	M	Neutral	2	800	1100	72.72727273	d3_75	d7_80	05int132_0-800	93	0	0	0	3	0	0	58	Surprise	0	55	9.26E-05
p21	M	24	Bachelor	French	54	06int132	6	F	Neutral	2	1000	1400	71.42857143	d3_75	d7_80	06int132_0-1000	99	0	0	0	9	0	0	63	Surprise	0	59	6.94E-05
p21	M	24	Bachelor	French	54	07int137	7	F	Neutral	7	1050	1450	72.4137931	d3_75	d7_80	07int137_0-1050	92	0	0	0	5	0	0	48	Surprise	0	58	0.000127315
p21	M	24	Bachelor	French	54	01int135	1	M	Neutral	5	750	950	78.94736842	d4_100	d7_80	01int135_0-750	32	0	0	0	24	0	0	58	Surprise	0	64	0.000115741
p21	M	24	Bachelor	French	54	02deg132	2	F	Disgust	2	2000	2550	78.43137255	d4_100	d7_80	02deg132_0-2000	51	0	82	0	0	0	0	0	Disgust	1	35	6.94E-05
p21	M	24	Bachelor	French	54	02int137	2	F	Neutral	7	350	450	77.77777778	d4_100	d7_80	02int137_0-350	60	0	0	0	0	0	0	6	Surprise	0	41	8.10E-05
p21	M	24	Bachelor	French	54	07tri131	7	F	Sadness	1	1250	1600	78.125	d4_100	d7_80	07tri131_0-1250	62	0	27	0	0	0	0	0	Disgust	0	51	5.79E-05
p21	M	24	Bachelor	French	54	09int133	9	F	Neutral	3	800	1050	76.19047619	d4_100	d7_80	09int133_0-800	4	0	0	0	32	0	0	46	Surprise	0	100	0.000185185
p21	M	24	Bachelor	French	54	01col136	1	M	Anger	6	750	900	83.33333333	d4_100	d8_90	01col136_0-750	86	55	0	0	0	0	0	0	Anger	1	68	8.10E-05
p21	M	24	Bachelor	French	54	02int132	2	F	Neutral	2	600	700	85.71428571	d4_100	d8_90	02int132_0-600	55	0	30	0	0	0	0	0	Disgust	0	12	5.79E-05
p21	M	24	Bachelor	French	54	02joi133	2	F	Joy	3	1500	1750	85.71428571	d4_100	d8_90	02joi133_0-1500	27	0	0	68	0	0	0	0	Fear	0	43	8.10E-05
p21	M	24	Bachelor	French	54	02peu1310	2	F	Fear	10	1150	1300	88.46153846	d4_100	d8_90	02peu1310_0-1150	42	0	0	79	0	0	0	0	Fear	1	84	0.000104167
p21	M	24	Bachelor	French	54	02tri136	2	F	Sadness	6	1650	2050	80.48780488	d4_100	d8_90	02tri136_0-1650	47	0	0	62	0	0	0	0	Fear	0	41	8.10E-05
p21	M	24	Bachelor	French	54	04col137	4	M	Anger	7	1350	1550	87.09677419	d4_100	d8_90	04col137_0-1350	10	100	0	0	0	0	0	0	Anger	1	99	0.000115741
p21	M	24	Bachelor	French	54	05col132	5	M	Anger	2	650	750	86.66666667	d4_100	d8_90	05col132_0-650	73	0	0	99	0	0	0	0	Fear	0	76	8.10E-05
p21	M	24	Bachelor	French	54	06col132	6	F	Anger	2	550	650	84.61538462	d4_100	d8_90	06col132_0-550	34	96	0	0	0	0	0	0	Anger	1	78	4.63E-05
p21	M	24	Bachelor	French	54	06tri132	6	F	Sadness	2	1750	1950	89.74358974	d4_100	d8_90	06tri132_0-1750	48	0	21	22	0	0	0	0	Fear	0	40	0.000127315
p21	M	24	Bachelor	French	54	07tri134	7	F	Sadness	4	1500	1850	81.08108108	d4_100	d8_90	07tri134_0-1500	74	0	0	0	0	0	68	0	Sadness	1	84	0.000115741
p21	M	24	Bachelor	French	54	08joi1318	8	M	Joy	18	500	600	83.33333333	d4_100	d8_90	08joi1318_0-500	40	0	0	0	57	0	0	0	Joy	1	3	0.000150463
p21	M	24	Bachelor	French	54	02deg132	2	F	Disgust	2	2500	2550	98.03921569	d4_100	d9_100	02deg132_0-2500	103	0	83	0	0	0	0	0	Disgust	1	67	0.000150463
p21	M	24	Bachelor	French	54	03tri133	3	M	Sadness	3	3200	3500	91.42857143	d4_100	d9_100	03tri133_0-3200	17	0	16	0	0	0	0	0	Disgust	0	8	0.000277778
p21	M	24	Bachelor	French	54	03tri133	3	M	Sadness	3	3200	3500	91.42857143	d4_100	d9_100	03tri133_0-3200	89	0	0	0	0	28	6	0	Neutral	0	27	0.000150463
p21	M	24	Bachelor	French	54	04peu133	4	M	Fear	3	700	750	93.33333333	d4_100	d9_100	04peu133_0-700	67	10	0	50	0	0	0	28	Fear	1	44	0.000162037
p21	M	24	Bachelor	French	54	07int132	7	F	Neutral	2	1250	1250	100	d4_100	d9_100	07int132_0-1250	76	0	0	0	11	0	0	37	Surprise	0	51	6.94E-05
p21	M	24	Bachelor	French	54	07joi135	7	F	Joy	5	450	450	100	d4_100	d9_100	07joi135_0-450	102	0	0	0	0	0	0	54	Surprise	0	61	9.26E-05
p21	M	24	Bachelor	French	54	07peu131	7	F	Fear	1	450	450	100	d4_100	d9_100	07peu131_0-450	45	0	0	61	0	0	0	46	Fear	1	62	0.000138889
p21	M	24	Bachelor	French	54	07tri134	7	F	Sadness	4	1800	1850	97.2972973	d4_100	d9_100	07tri134_0-1800	57	0	2	0	0	0	21	0	Sadness	1	46	9.26E-05
p21	M	24	Bachelor	French	54	08int138	8	M	Neutral	8	850	900	94.44444444	d4_100	d9_100	08int138_0-850	38	0	0	0	14	0	0	0	Joy	0	66	0.000138889
p22	F	20	Maturite_gymnasiale	French	44	03joi131	3	M	Joy	1	400	5050	7.920792079	d1_25	d0_10	03joi131_0-400	45	0	51	0	0	0	0	0	Disgust	0	26	9.26E-05
p22	F	20	Maturite_gymnasiale	French	44	04joi134	4	M	Joy	4	200	4100	4.87804878	d1_25	d0_10	04joi134_0-200	85	0	0	0	0	0	18	0	Sadness	0	3	0.000127315
p22	F	20	Maturite_gymnasiale	French	44	04tri131	4	M	Sadness	1	100	1600	6.25	d1_25	d0_10	04tri131_0-100	84	0	0	0	0	86	0	0	Neutral	0	50	6.94E-05
p22	F	20	Maturite_gymnasiale	French	44	06int131	6	F	Neutral	1	100	1250	8	d1_25	d0_10	06int131_0-100	4	0	0	0	0	1	0	17	Surprise	0	7	0.000208333
p22	F	20	Maturite_gymnasiale	French	44	06joi132	6	F	Joy	2	100	1000	10	d1_25	d0_10	06joi132_0-100	91	0	0	0	0	0	0	87	Surprise	0	77	9.26E-05
p22	F	20	Maturite_gymnasiale	French	44	06joi134	6	F	Joy	4	100	2400	4.166666667	d1_25	d0_10	06joi134_0-100	7	0	0	20	0	0	0	83	Surprise	0	60	0.000162037
p22	F	20	Maturite_gymnasiale	French	44	07joi138	7	F	Joy	8	50	750	6.666666667	d1_25	d0_10	07joi138_0-50	55	0	0	0	0	4	0	23	Surprise	0	59	0.000104167
p22	F	20	Maturite_gymnasiale	French	44	08tri137	8	M	Sadness	7	150	3750	4	d1_25	d0_10	08tri137_0-150	73	0	0	0	0	99	0	0	Neutral	0	75	6.94E-05
p22	F	20	Maturite_gymnasiale	French	44	09int133	9	F	Neutral	3	100	1050	9.523809524	d1_25	d0_10	09int133_0-100	19	0	0	0	0	100	0	0	Neutral	1	52	6.94E-05
p22	F	20	Maturite_gymnasiale	French	44	01int136	1	M	Neutral	6	200	1100	18.18181818	d1_25	d1_20	01int136_0-200	2	0	8	0	0	51	0	0	Neutral	1	14	0.000243056
p22	F	20	Maturite_gymnasiale	French	44	01joi131	1	M	Joy	1	150	900	16.66666667	d1_25	d1_20	01joi131_0-150	78	0	0	0	0	0	29	0	Sadness	0	9	0.000115741
p22	F	20	Maturite_gymnasiale	French	44	01peu136	1	M	Fear	6	200	1200	16.66666667	d1_25	d1_20	01peu136_0-200	65	0	0	30	0	0	0	29	Fear	1	5	0.000185185
p22	F	20	Maturite_gymnasiale	French	44	02col133	2	F	Anger	3	150	1150	13.04347826	d1_25	d1_20	02col133_0-150	71	11	0	21	0	0	0	0	Fear	0	9	0.000173611
p22	F	20	Maturite_gymnasiale	French	44	02deg132	2	F	Disgust	2	450	2550	17.64705882	d1_25	d1_20	02deg132_0-450	14	0	0	0	0	69	0	0	Neutral	0	23	0.000162037
p22	F	20	Maturite_gymnasiale	French	44	02tri136	2	F	Sadness	6	250	2050	12.19512195	d1_25	d1_20	02tri136_0-250	105	0	0	0	0	46	8	0	Neutral	0	44	0.000138889
p22	F	20	Maturite_gymnasiale	French	44	03col131	3	M	Anger	1	300	2150	13.95348837	d1_25	d1_20	03col131_0-300	104	43	30	0	0	0	0	0	Anger	1	51	0.000115741
p22	F	20	Maturite_gymnasiale	French	44	03col133	3	M	Anger	3	300	2150	13.95348837	d1_25	d1_20	03col133_0-300	8	88	0	0	0	0	0	0	Anger	1	68	0.000104167
p22	F	20	Maturite_gymnasiale	French	44	03int133	3	M	Neutral	3	350	2150	16.27906977	d1_25	d1_20	03int133_0-350	64	0	0	0	0	50	0	0	Neutral	1	11	0.000208333
p22	F	20	Maturite_gymnasiale	French	44	03joi131	3	M	Joy	1	650	5050	12.87128713	d1_25	d1_20	03joi131_0-650	18	0	0	66	0	0	0	0	Fear	0	72	0.000115741
p22	F	20	Maturite_gymnasiale	French	44	04joi133	4	M	Joy	3	250	1950	12.82051282	d1_25	d1_20	04joi133_0-250	42	0	0	5	0	0	0	13	Surprise	0	30	0.000127315
p22	F	20	Maturite_gymnasiale	French	44	06col134	6	F	Anger	4	200	1050	19.04761905	d1_25	d1_20	06col134_0-200	23	0	0	91	0	0	0	0	Fear	0	82	0.000104167
p22	F	20	Maturite_gymnasiale	French	44	06peu133	6	F	Fear	3	100	950	10.52631579	d1_25	d1_20	06peu133_0-100	98	0	0	3	0	0	0	0	Fear	1	24	9.26E-05
p22	F	20	Maturite_gymnasiale	French	44	06tri132	6	F	Sadness	2	350	1950	17.94871795	d1_25	d1_20	06tri132_0-350	63	0	0	0	0	0	95	0	Sadness	1	75	9.26E-05
p22	F	20	Maturite_gymnasiale	French	44	07col133	7	F	Anger	3	150	1050	14.28571429	d1_25	d1_20	07col133_0-150	13	35	18	0	0	0	0	0	Anger	1	65	0.000208333
p22	F	20	Maturite_gymnasiale	French	44	08int136	8	M	Neutral	6	50	350	14.28571429	d1_25	d1_20	08int136_0-50	48	0	0	0	0	99	0	0	Neutral	1	67	8.10E-05
p22	F	20	Maturite_gymnasiale	French	44	08tri137	8	M	Sadness	7	550	3750	14.66666667	d1_25	d1_20	08tri137_0-550	27	0	0	0	0	79	0	0	Neutral	0	48	8.10E-05
p22	F	20	Maturite_gymnasiale	French	44	09peu133	9	F	Fear	3	50	350	14.28571429	d1_25	d1_20	09peu133_0-50	102	0	0	0	0	0	0	17	Surprise	0	34	6.94E-05
p22	F	20	Maturite_gymnasiale	French	44	10col137	10	F	Anger	7	400	2250	17.77777778	d1_25	d1_20	10col137_0-400	80	37	22	0	0	0	0	0	Anger	1	49	0.000138889
p22	F	20	Maturite_gymnasiale	French	44	01int135	1	M	Neutral	5	200	950	21.05263158	d1_25	d2_30	01int135_0-200	60	0	0	0	0	99	0	0	Neutral	1	84	0.000127315
p22	F	20	Maturite_gymnasiale	French	44	04tri135	4	M	Sadness	5	300	1200	25	d1_25	d2_30	04tri135_0-300	49	0	0	0	0	85	7	0	Neutral	0	57	0.000150463
p22	F	20	Maturite_gymnasiale	French	44	04tri135	4	M	Sadness	5	300	1200	25	d1_25	d2_30	04tri135_0-300	103	0	0	0	0	87	0	0	Neutral	0	32	5.79E-05
p22	F	20	Maturite_gymnasiale	French	44	05int132	5	M	Neutral	2	250	1100	22.72727273	d1_25	d2_30	05int132_0-250	61	0	0	0	0	18	0	42	Surprise	0	67	9.26E-05
p22	F	20	Maturite_gymnasiale	French	44	06col134	6	F	Anger	4	250	1050	23.80952381	d1_25	d2_30	06col134_0-250	89	49	0	0	0	0	0	0	Anger	1	40	0.000104167
p22	F	20	Maturite_gymnasiale	French	44	06peu136	6	F	Fear	6	250	1000	25	d1_25	d2_30	06peu136_0-250	100	0	12	0	0	0	14	0	Sadness	0	8	0.000208333
p22	F	20	Maturite_gymnasiale	French	44	02joi133	2	F	Joy	3	450	1750	25.71428571	d2_50	d2_30	02joi133_0-450	5	0	0	0	0	0	0	49	Surprise	0	73	0.000138889
p22	F	20	Maturite_gymnasiale	French	44	03tri133	3	M	Sadness	3	1000	3500	28.57142857	d2_50	d2_30	03tri133_0-1000	35	0	0	0	3	27	0	0	Neutral	0	11	0.000162037
p22	F	20	Maturite_gymnasiale	French	44	09joi135	9	F	Joy	5	150	500	30	d2_50	d2_30	09joi135_0-150	70	0	0	0	0	0	0	64	Surprise	0	82	0.000138889
p22	F	20	Maturite_gymnasiale	French	44	03int133	3	M	Neutral	3	750	2150	34.88372093	d2_50	d3_40	03int133_0-750	11	0	0	0	0	0	0	35	Surprise	0	40	0.000138889
p22	F	20	Maturite_gymnasiale	French	44	04joi134	4	M	Joy	4	1350	4100	32.92682927	d2_50	d3_40	04joi134_0-1350	28	0	0	75	0	0	17	0	Fear	0	31	0.000138889
p22	F	20	Maturite_gymnasiale	French	44	04peu134	4	M	Fear	4	550	1550	35.48387097	d2_50	d3_40	04peu134_0-550	68	0	0	87	0	0	0	0	Fear	1	76	0.000127315
p22	F	20	Maturite_gymnasiale	French	44	07joi138	7	F	Joy	8	250	750	33.33333333	d2_50	d3_40	07joi138_0-250	77	0	0	0	0	78	0	0	Neutral	0	29	5.79E-05
p22	F	20	Maturite_gymnasiale	French	44	08tri137	8	M	Sadness	7	1250	3750	33.33333333	d2_50	d3_40	08tri137_0-1250	57	0	0	0	11	70	0	0	Neutral	0	38	0.000150463
p22	F	20	Maturite_gymnasiale	French	44	10col137	10	F	Anger	7	800	2250	35.55555556	d2_50	d3_40	10col137_0-800	88	64	0	0	0	0	0	0	Anger	1	35	8.10E-05
p22	F	20	Maturite_gymnasiale	French	44	03col133	3	M	Anger	3	1050	2150	48.8372093	d2_50	d4_50	03col133_0-1050	24	86	0	0	0	0	0	0	Anger	1	76	0.000115741
p22	F	20	Maturite_gymnasiale	French	44	03tri133	3	M	Sadness	3	1600	3500	45.71428571	d2_50	d4_50	03tri133_0-1600	69	0	0	0	42	0	0	0	Joy	0	60	0.000162037
p22	F	20	Maturite_gymnasiale	French	44	04col137	4	M	Anger	7	700	1550	45.16129032	d2_50	d4_50	04col137_0-700	97	100	0	0	0	0	0	0	Anger	1	79	6.94E-05
p22	F	20	Maturite_gymnasiale	French	44	06peu133	6	F	Fear	3	400	950	42.10526316	d2_50	d4_50	06peu133_0-400	62	0	0	19	0	0	41	0	Sadness	0	18	0.000138889
p22	F	20	Maturite_gymnasiale	French	44	07joi138	7	F	Joy	8	350	750	46.66666667	d2_50	d4_50	07joi138_0-350	96	0	0	0	0	50	0	0	Neutral	0	15	8.10E-05
p22	F	20	Maturite_gymnasiale	French	44	08joi1316	8	M	Joy	16	150	350	42.85714286	d2_50	d4_50	08joi1316_0-150	39	0	0	0	0	0	53	0	Sadness	0	31	0.000104167
p22	F	20	Maturite_gymnasiale	French	44	08peu131	8	M	Fear	1	200	400	50	d2_50	d4_50	08peu131_0-200	93	0	0	85	0	0	0	0	Fear	1	75	6.94E-05
p22	F	20	Maturite_gymnasiale	French	44	08tri134	8	M	Sadness	4	250	600	41.66666667	d2_50	d4_50	08tri134_0-250	76	0	4	0	0	0	44	0	Sadness	1	18	0.000127315
p22	F	20	Maturite_gymnasiale	French	44	08tri137	8	M	Sadness	7	1750	3750	46.66666667	d2_50	d4_50	08tri137_0-1750	99	0	0	0	99	0	0	0	Joy	0	91	6.94E-05
p22	F	20	Maturite_gymnasiale	French	44	02tri136	2	F	Sadness	6	1100	2050	53.65853659	d3_75	d5_60	02tri136_0-1100	33	0	0	0	0	0	90	0	Sadness	1	71	0.000115741
p22	F	20	Maturite_gymnasiale	French	44	03peu131	3	M	Fear	1	600	1100	54.54545455	d3_75	d5_60	03peu131_0-600	15	0	0	51	0	0	0	23	Fear	1	34	0.000162037
p22	F	20	Maturite_gymnasiale	French	44	04col137	4	M	Anger	7	800	1550	51.61290323	d3_75	d5_60	04col137_0-800	81	100	0	0	0	0	0	0	Anger	1	86	9.26E-05
p22	F	20	Maturite_gymnasiale	French	44	05peu132	5	M	Fear	2	200	350	57.14285714	d3_75	d5_60	05peu132_0-200	32	0	0	0	0	80	0	0	Neutral	0	26	6.94E-05
p22	F	20	Maturite_gymnasiale	French	44	06peu133	6	F	Fear	3	550	950	57.89473684	d3_75	d5_60	06peu133_0-550	47	0	0	99	0	0	0	0	Fear	1	85	9.26E-05
p22	F	20	Maturite_gymnasiale	French	44	07peu132	7	F	Fear	2	450	750	60	d3_75	d5_60	07peu132_0-450	83	0	0	69	0	0	0	19	Fear	1	52	0.000162037
p22	F	20	Maturite_gymnasiale	French	44	09joi135	9	F	Joy	5	300	500	60	d3_75	d5_60	09joi135_0-300	58	0	0	0	29	51	0	0	Neutral	0	63	0.000185185
p22	F	20	Maturite_gymnasiale	French	44	10tri131	10	F	Sadness	1	500	850	58.82352941	d3_75	d5_60	10tri131_0-500	86	0	0	0	0	0	28	0	Sadness	1	18	8.10E-05
p22	F	20	Maturite_gymnasiale	French	44	02deg134	2	F	Disgust	4	1450	2400	60.41666667	d3_75	d6_70	02deg134_0-1450	40	0	43	0	0	0	24	0	Disgust	1	34	0.000162037
p22	F	20	Maturite_gymnasiale	French	44	04peu134	4	M	Fear	4	950	1550	61.29032258	d3_75	d6_70	04peu134_0-950	38	0	0	74	0	0	0	0	Fear	1	94	0.000115741
p22	F	20	Maturite_gymnasiale	French	44	05int132	5	M	Neutral	2	700	1100	63.63636364	d3_75	d6_70	05int132_0-700	95	0	0	0	19	0	0	47	Surprise	0	53	0.000162037
p22	F	20	Maturite_gymnasiale	French	44	07col131	7	F	Anger	1	700	1000	70	d3_75	d6_70	07col131_0-700	36	100	0	0	0	0	0	0	Anger	1	89	0.000104167
p22	F	20	Maturite_gymnasiale	French	44	10joi131	10	F	Joy	1	450	700	64.28571429	d3_75	d6_70	10joi131_0-450	20	0	0	90	0	0	0	0	Fear	0	80	0.000104167
p22	F	20	Maturite_gymnasiale	French	44	10tri134	10	F	Sadness	4	600	950	63.15789474	d3_75	d6_70	10tri134_0-600	59	0	0	0	0	75	0	0	Neutral	0	51	6.94E-05
p22	F	20	Maturite_gymnasiale	French	44	02deg132	2	F	Disgust	2	1850	2550	72.54901961	d3_75	d7_80	02deg132_0-1850	50	0	92	0	0	0	0	0	Disgust	1	77	8.10E-05
p22	F	20	Maturite_gymnasiale	French	44	04deg133	4	M	Disgust	3	850	1150	73.91304348	d3_75	d7_80	04deg133_0-850	79	0	100	0	0	0	0	0	Disgust	1	79	6.94E-05
p22	F	20	Maturite_gymnasiale	French	44	04tri135	4	M	Sadness	5	850	1200	70.83333333	d3_75	d7_80	04tri135_0-850	52	0	0	0	16	51	0	0	Neutral	0	28	0.000127315
p22	F	20	Maturite_gymnasiale	French	44	07joi138	7	F	Joy	8	550	750	73.33333333	d3_75	d7_80	07joi138_0-550	53	0	0	14	0	0	0	32	Surprise	0	26	0.000173611
p22	F	20	Maturite_gymnasiale	French	44	02joi131	2	F	Joy	1	1850	2350	78.72340426	d4_100	d7_80	02joi131_0-1850	43	0	0	0	24	0	23	0	Joy	1	12	0.000173611
p22	F	20	Maturite_gymnasiale	French	44	02joi133	2	F	Joy	3	1350	1750	77.14285714	d4_100	d7_80	02joi133_0-1350	37	0	0	92	0	0	0	20	Fear	0	94	0.000115741
p22	F	20	Maturite_gymnasiale	French	44	03tri133	3	M	Sadness	3	2700	3500	77.14285714	d4_100	d7_80	03tri133_0-2700	90	0	0	0	64	0	0	0	Joy	0	90	0.000104167
p22	F	20	Maturite_gymnasiale	French	44	04joi133	4	M	Joy	3	1550	1950	79.48717949	d4_100	d7_80	04joi133_0-1550	1	0	0	67	0	0	0	89	Surprise	0	73	0.000173611
p22	F	20	Maturite_gymnasiale	French	44	02deg132	2	F	Disgust	2	2250	2550	88.23529412	d4_100	d8_90	02deg132_0-2250	3	0	0	0	0	0	71	0	Sadness	0	63	0.000231481
p22	F	20	Maturite_gymnasiale	French	44	02deg134	2	F	Disgust	4	2000	2400	83.33333333	d4_100	d8_90	02deg134_0-2000	10	0	52	0	0	0	0	26	Disgust	1	24	0.000173611
p22	F	20	Maturite_gymnasiale	French	44	02deg134	2	F	Disgust	4	2100	2400	87.5	d4_100	d8_90	02deg134_0-2100	82	0	88	0	0	0	0	0	Disgust	1	70	0.000115741
p22	F	20	Maturite_gymnasiale	French	44	02int132	2	F	Neutral	2	600	700	85.71428571	d4_100	d8_90	02int132_0-600	17	0	0	0	74	0	0	51	Joy	0	72	0.000150463
p22	F	20	Maturite_gymnasiale	French	44	02int132	2	F	Neutral	2	600	700	85.71428571	d4_100	d8_90	02int132_0-600	26	0	0	0	0	0	0	66	Surprise	0	78	9.26E-05
p22	F	20	Maturite_gymnasiale	French	44	03tri133	3	M	Sadness	3	3000	3500	85.71428571	d4_100	d8_90	03tri133_0-3000	51	0	0	0	87	10	0	0	Joy	0	70	0.000185185
p22	F	20	Maturite_gymnasiale	French	44	04int134	4	M	Neutral	4	500	600	83.33333333	d4_100	d8_90	04int134_0-500	6	68	0	0	0	0	0	0	Anger	0	80	0.000162037
p22	F	20	Maturite_gymnasiale	French	44	04joi134	4	M	Joy	4	3350	4100	81.70731707	d4_100	d8_90	04joi134_0-3350	9	0	0	0	95	0	0	0	Joy	1	86	0.000115741
p22	F	20	Maturite_gymnasiale	French	44	06int131	6	F	Neutral	1	1100	1250	88	d4_100	d8_90	06int131_0-1100	67	0	0	0	75	0	0	13	Joy	0	70	0.000115741
p22	F	20	Maturite_gymnasiale	French	44	08int138	8	M	Neutral	8	800	900	88.88888889	d4_100	d8_90	08int138_0-800	21	0	0	0	21	69	0	0	Neutral	1	41	0.000162037
p22	F	20	Maturite_gymnasiale	French	44	09col133	9	F	Anger	3	1100	1350	81.48148148	d4_100	d8_90	09col133_0-1100	74	99	0	0	0	0	0	0	Anger	1	95	0.000115741
p22	F	20	Maturite_gymnasiale	French	44	10int134	10	F	Neutral	4	650	750	86.66666667	d4_100	d8_90	10int134_0-650	92	0	0	0	0	37	0	10	Neutral	1	22	0.000104167
p22	F	20	Maturite_gymnasiale	French	44	01peu134	1	M	Fear	4	700	750	93.33333333	d4_100	d9_100	01peu134_0-700	56	0	0	100	0	0	0	0	Fear	1	89	9.26E-05
p22	F	20	Maturite_gymnasiale	French	44	02peu1310	2	F	Fear	10	1250	1300	96.15384615	d4_100	d9_100	02peu1310_0-1250	44	0	0	0	0	0	86	0	Sadness	0	70	8.10E-05
p22	F	20	Maturite_gymnasiale	French	44	03col133	3	M	Anger	3	1950	2150	90.69767442	d4_100	d9_100	03col133_0-1950	72	83	0	0	0	0	0	0	Anger	1	63	0.000150463
p22	F	20	Maturite_gymnasiale	French	44	04int136	4	M	Neutral	6	850	900	94.44444444	d4_100	d9_100	04int136_0-850	87	0	0	0	9	0	0	19	Surprise	0	40	9.26E-05
p22	F	20	Maturite_gymnasiale	French	44	04peu133	4	M	Fear	3	700	750	93.33333333	d4_100	d9_100	04peu133_0-700	16	0	0	81	0	0	0	21	Fear	1	75	0.000173611
p22	F	20	Maturite_gymnasiale	French	44	04peu134	4	M	Fear	4	1500	1550	96.77419355	d4_100	d9_100	04peu134_0-1500	12	0	0	49	0	0	0	30	Fear	1	41	0.000208333
p22	F	20	Maturite_gymnasiale	French	44	05col133	5	M	Anger	3	850	900	94.44444444	d4_100	d9_100	05col133_0-850	30	51	23	19	0	0	0	0	Anger	1	66	0.000231481
p22	F	20	Maturite_gymnasiale	French	44	05col133	5	M	Anger	3	900	900	100	d4_100	d9_100	05col133_0-900	54	73	0	3	0	0	0	0	Anger	1	69	0.000162037
p22	F	20	Maturite_gymnasiale	French	44	06col134	6	F	Anger	4	1000	1050	95.23809524	d4_100	d9_100	06col134_0-1000	41	77	17	0	0	0	0	0	Anger	1	55	0.000231481
p22	F	20	Maturite_gymnasiale	French	44	06int131	6	F	Neutral	1	1200	1250	96	d4_100	d9_100	06int131_0-1200	34	0	0	0	22	12	0	0	Joy	0	29	0.000185185
p22	F	20	Maturite_gymnasiale	French	44	06joi132	6	F	Joy	2	1000	1000	100	d4_100	d9_100	06joi132_0-1000	46	0	0	0	100	0	0	0	Joy	1	100	8.10E-05
p22	F	20	Maturite_gymnasiale	French	44	06joi134	6	F	Joy	4	2250	2400	93.75	d4_100	d9_100	06joi134_0-2250	29	0	0	0	83	0	0	0	Joy	1	26	0.000104167
p22	F	20	Maturite_gymnasiale	French	44	06tri132	6	F	Sadness	2	1850	1950	94.87179487	d4_100	d9_100	06tri132_0-1850	22	0	0	0	0	0	91	0	Sadness	1	81	0.000150463
p22	F	20	Maturite_gymnasiale	French	44	06tri132	6	F	Sadness	2	1900	1950	97.43589744	d4_100	d9_100	06tri132_0-1900	66	0	0	11	0	0	89	0	Sadness	1	71	0.000185185
p22	F	20	Maturite_gymnasiale	French	44	07int132	7	F	Neutral	2	1250	1250	100	d4_100	d9_100	07int132_0-1250	101	0	0	0	0	32	0	14	Neutral	1	24	9.26E-05
p22	F	20	Maturite_gymnasiale	French	44	07joi135	7	F	Joy	5	450	450	100	d4_100	d9_100	07joi135_0-450	31	0	0	0	36	0	0	0	Joy	1	51	0.000127315
p22	F	20	Maturite_gymnasiale	French	44	07peu131	7	F	Fear	1	450	450	100	d4_100	d9_100	07peu131_0-450	75	0	0	99	0	0	0	10	Fear	1	92	0.000115741
p22	F	20	Maturite_gymnasiale	French	44	09int133	9	F	Neutral	3	1000	1050	95.23809524	d4_100	d9_100	09int133_0-1000	25	0	0	0	35	0	0	75	Surprise	0	63	0.000138889
p22	F	20	Maturite_gymnasiale	French	44	09joi135	9	F	Joy	5	500	500	100	d4_100	d9_100	09joi135_0-500	94	0	0	0	40	0	0	41	Surprise	0	65	0.000127315
p23	M	20	Universite	French	76	02joi131	2	F	Joy	1	150	2350	6.382978723	d1_25	d0_10	02joi131_0-150	16	0	0	29	0	0	0	30	Surprise	0	27	0.000243056
p23	M	20	Universite	French	76	02tri136	2	F	Sadness	6	50	2050	2.43902439	d1_25	d0_10	02tri136_0-50	28	0	0	0	0	98	0	0	Neutral	0	23	6.94E-05
p23	M	20	Universite	French	76	03joi133	3	M	Joy	3	50	2500	2	d1_25	d0_10	03joi133_0-50	57	0	0	32	0	0	0	0	Fear	0	3	0.000162037
p23	M	20	Universite	French	76	04joi133	4	M	Joy	3	150	1950	7.692307692	d1_25	d0_10	04joi133_0-150	91	0	0	81	0	0	0	2	Fear	0	50	9.26E-05
p23	M	20	Universite	French	76	06int131	6	F	Neutral	1	100	1250	8	d1_25	d0_10	06int131_0-100	4	0	0	0	0	50	0	0	Neutral	1	9	0.000208333
p23	M	20	Universite	French	76	06joi132	6	F	Joy	2	100	1000	10	d1_25	d0_10	06joi132_0-100	88	0	0	69	0	0	0	10	Fear	0	38	9.26E-05
p23	M	20	Universite	French	76	07int137	7	F	Neutral	7	50	1450	3.448275862	d1_25	d0_10	07int137_0-50	59	0	0	0	0	92	0	0	Neutral	1	12	9.26E-05
p23	M	20	Universite	French	76	09int133	9	F	Neutral	3	50	1050	4.761904762	d1_25	d0_10	09int133_0-50	98	0	0	0	0	50	0	0	Neutral	1	4	5.79E-05
p23	M	20	Universite	French	76	10col137	10	F	Anger	7	200	2250	8.888888889	d1_25	d0_10	10col137_0-200	37	27	0	0	0	0	0	0	Anger	1	15	6.94E-05
p23	M	20	Universite	French	76	01peu134	1	M	Fear	4	150	750	20	d1_25	d1_20	01peu134_0-150	10	0	0	74	0	0	0	49	Fear	1	50	0.000138889
p23	M	20	Universite	French	76	02tri136	2	F	Sadness	6	350	2050	17.07317073	d1_25	d1_20	02tri136_0-350	64	0	0	39	0	0	12	4	Fear	0	25	8.10E-05
p23	M	20	Universite	French	76	02tri136	2	F	Sadness	6	300	2050	14.63414634	d1_25	d1_20	02tri136_0-300	101	0	0	0	0	0	72	0	Sadness	1	53	6.94E-05
p23	M	20	Universite	French	76	03peu131	3	M	Fear	1	200	1100	18.18181818	d1_25	d1_20	03peu131_0-200	27	50	0	28	0	0	0	3	Anger	0	54	0.000185185
p23	M	20	Universite	French	76	04joi134	4	M	Joy	4	450	4100	10.97560976	d1_25	d1_20	04joi134_0-450	99	0	0	57	0	0	0	3	Fear	0	50	0.000127315
p23	M	20	Universite	French	76	06peu133	6	F	Fear	3	100	950	10.52631579	d1_25	d1_20	06peu133_0-100	105	69	0	0	0	0	0	0	Anger	0	2	6.94E-05
p23	M	20	Universite	French	76	08col133	8	M	Anger	3	100	600	16.66666667	d1_25	d1_20	08col133_0-100	41	0	0	63	0	0	0	5	Fear	0	6	0.000115741
p23	M	20	Universite	French	76	08int136	8	M	Neutral	6	50	350	14.28571429	d1_25	d1_20	08int136_0-50	62	0	0	0	0	88	0	0	Neutral	1	4	4.63E-05
p23	M	20	Universite	French	76	08joi1316	8	M	Joy	16	50	350	14.28571429	d1_25	d1_20	08joi1316_0-50	5	0	0	81	0	0	0	35	Fear	0	25	0.000173611
p23	M	20	Universite	French	76	08joi1316	8	M	Joy	16	50	350	14.28571429	d1_25	d1_20	08joi1316_0-50	96	0	0	50	0	0	0	74	Surprise	0	32	0.000104167
p23	M	20	Universite	French	76	09col133	9	F	Anger	3	200	1350	14.81481481	d1_25	d1_20	09col133_0-200	3	79	0	0	0	0	0	0	Anger	1	75	0.000208333
p23	M	20	Universite	French	76	09deg131	9	F	Disgust	1	200	1050	19.04761905	d1_25	d1_20	09deg131_0-200	36	0	22	0	0	34	0	0	Neutral	0	18	0.000138889
p23	M	20	Universite	French	76	09joi136	9	F	Joy	6	100	750	13.33333333	d1_25	d1_20	09joi136_0-100	56	53	0	0	0	0	0	0	Anger	0	9	9.26E-05
p23	M	20	Universite	French	76	10joi135	10	F	Joy	5	150	1000	15	d1_25	d1_20	10joi135_0-150	93	0	0	0	0	0	0	82	Surprise	0	41	5.79E-05
p23	M	20	Universite	French	76	08int138	8	M	Neutral	8	200	900	22.22222222	d1_25	d2_30	08int138_0-200	29	0	30	0	0	30	0	0	/	0	30	0.000185185
p23	M	20	Universite	French	76	02deg134	2	F	Disgust	4	500	2400	20.83333333	d1_25	d2_30	02deg134_0-500	51	0	53	0	0	0	0	0	Disgust	1	92	6.94E-05
p23	M	20	Universite	French	76	02int132	2	F	Neutral	2	150	700	21.42857143	d1_25	d2_30	02int132_0-150	70	0	0	0	0	50	0	0	Neutral	1	4	5.79E-05
p23	M	20	Universite	French	76	03peu132	3	M	Fear	2	150	600	25	d1_25	d2_30	03peu132_0-150	23	0	0	50	0	0	0	5	Fear	1	47	9.26E-05
p23	M	20	Universite	French	76	04tri135	4	M	Sadness	5	300	1200	25	d1_25	d2_30	04tri135_0-300	13	0	0	0	0	0	65	5	Sadness	1	37	0.000138889
p23	M	20	Universite	French	76	07tri131	7	F	Sadness	1	400	1600	25	d1_25	d2_30	07tri131_0-400	48	0	0	0	0	0	43	0	Sadness	1	31	8.10E-05
p23	M	20	Universite	French	76	08joi1318	8	M	Joy	18	150	600	25	d1_25	d2_30	08joi1318_0-150	39	0	0	67	0	0	0	3	Fear	0	63	6.94E-05
p23	M	20	Universite	French	76	09int1310	9	F	Neutral	10	200	900	22.22222222	d1_25	d2_30	09int1310_0-200	8	0	0	0	0	29	0	64	Surprise	0	55	0.000138889
p23	M	20	Universite	French	76	03tri133	3	M	Sadness	3	900	3500	25.71428571	d2_50	d2_30	03tri133_0-900	87	0	0	0	53	0	0	0	Joy	0	29	0.000115741
p23	M	20	Universite	French	76	04col137	4	M	Anger	7	450	1550	29.03225806	d2_50	d2_30	04col137_0-450	74	91	0	0	0	0	0	0	Anger	1	78	4.63E-05
p23	M	20	Universite	French	76	05int1311	5	M	Neutral	11	200	550	36.36363636	d2_50	d3_40	05int1311_0-200	12	0	0	0	50	50	0	0	Neutral	1	18	0.000115741
p23	M	20	Universite	French	76	01joi131	1	M	Joy	1	300	900	33.33333333	d2_50	d3_40	01joi131_0-300	26	0	0	57	0	0	0	8	Fear	0	50	0.000127315
p23	M	20	Universite	French	76	01tri134	1	M	Sadness	4	350	950	36.84210526	d2_50	d3_40	01tri134_0-350	44	0	0	0	75	0	0	0	Joy	0	50	4.63E-05
p23	M	20	Universite	French	76	02joi133	2	F	Joy	3	550	1750	31.42857143	d2_50	d3_40	02joi133_0-550	40	0	0	90	0	0	0	0	Fear	0	81	0.000138889
p23	M	20	Universite	French	76	03col131	3	M	Anger	1	850	2150	39.53488372	d2_50	d3_40	03col131_0-850	24	79	7	0	0	0	0	0	Anger	1	64	0.000127315
p23	M	20	Universite	French	76	04tri135	4	M	Sadness	5	400	1200	33.33333333	d2_50	d3_40	04tri135_0-400	33	0	0	0	0	50	34	0	Neutral	0	28	0.000104167
p23	M	20	Universite	French	76	05col132	5	M	Anger	2	300	750	40	d2_50	d3_40	05col132_0-300	1	83	0	0	0	0	0	0	Anger	1	60	0.000335648
p23	M	20	Universite	French	76	03int131	3	M	Neutral	1	850	1700	50	d2_50	d4_50	03int131_0-850	20	0	0	0	50	14	0	0	Joy	0	50	0.000162037
p23	M	20	Universite	French	76	03int131	3	M	Neutral	1	800	1700	47.05882353	d2_50	d4_50	03int131_0-800	38	0	0	0	41	0	0	36	Joy	0	27	0.000104167
p23	M	20	Universite	French	76	03joi131	3	M	Joy	1	2500	5050	49.5049505	d2_50	d4_50	03joi131_0-2500	94	0	54	14	0	0	0	7	Disgust	0	49	0.000138889
p23	M	20	Universite	French	76	03joi133	3	M	Joy	3	1100	2500	44	d2_50	d4_50	03joi133_0-1100	30	0	71	0	0	0	0	6	Disgust	0	58	0.000115741
p23	M	20	Universite	French	76	03peu131	3	M	Fear	1	450	1100	40.90909091	d2_50	d4_50	03peu131_0-450	65	0	0	97	0	0	0	2	Fear	1	75	5.79E-05
p23	M	20	Universite	French	76	04int134	4	M	Neutral	4	300	600	50	d2_50	d4_50	04int134_0-300	35	0	0	0	73	0	0	0	Joy	0	59	6.94E-05
p23	M	20	Universite	French	76	04joi134	4	M	Joy	4	1900	4100	46.34146341	d2_50	d4_50	04joi134_0-1900	42	0	0	0	98	0	0	0	Joy	1	96	9.26E-05
p23	M	20	Universite	French	76	04tri135	4	M	Sadness	5	500	1200	41.66666667	d2_50	d4_50	04tri135_0-500	2	0	0	0	0	10	83	0	Sadness	1	66	0.000138889
p23	M	20	Universite	French	76	05int132	5	M	Neutral	2	500	1100	45.45454545	d2_50	d4_50	05int132_0-500	72	0	0	0	55	0	0	21	Joy	0	58	0.000138889
p23	M	20	Universite	French	76	05tri132	5	M	Sadness	2	650	1300	50	d2_50	d4_50	05tri132_0-650	104	0	0	0	0	64	0	0	Neutral	0	37	3.47E-05
p23	M	20	Universite	French	76	06tri133	6	F	Sadness	3	450	950	47.36842105	d2_50	d4_50	06tri133_0-450	43	0	0	0	58	24	0	0	Joy	0	33	0.000104167
p23	M	20	Universite	French	76	08joi1316	8	M	Joy	16	150	350	42.85714286	d2_50	d4_50	08joi1316_0-150	34	0	0	23	0	0	0	50	Surprise	0	62	0.000173611
p23	M	20	Universite	French	76	08peu131	8	M	Fear	1	200	400	50	d2_50	d4_50	08peu131_0-200	7	0	0	87	0	0	0	3	Fear	1	66	0.000127315
p23	M	20	Universite	French	76	02tri136	2	F	Sadness	6	1100	2050	53.65853659	d3_75	d5_60	02tri136_0-1100	14	0	0	19	0	0	67	7	Sadness	1	49	0.000185185
p23	M	20	Universite	French	76	03col131	3	M	Anger	1	1150	2150	53.48837209	d3_75	d5_60	03col131_0-1150	9	88	0	0	0	0	0	0	Anger	1	81	0.000115741
p23	M	20	Universite	French	76	03col131	3	M	Anger	1	1200	2150	55.81395349	d3_75	d5_60	03col131_0-1200	100	93	0	0	0	0	0	0	Anger	1	85	4.63E-05
p23	M	20	Universite	French	76	04joi134	4	M	Joy	4	2200	4100	53.65853659	d3_75	d5_60	04joi134_0-2200	90	0	0	14	96	0	0	0	Joy	1	80	9.26E-05
p23	M	20	Universite	French	76	05joi134	5	M	Joy	4	600	1000	60	d3_75	d5_60	05joi134_0-600	81	0	0	26	0	0	0	6	Fear	0	51	6.94E-05
p23	M	20	Universite	French	76	06peu136	6	F	Fear	6	550	1000	55	d3_75	d5_60	06peu136_0-550	22	74	0	3	0	0	0	0	Anger	0	59	0.000115741
p23	M	20	Universite	French	76	07tri131	7	F	Sadness	1	950	1600	59.375	d3_75	d5_60	07tri131_0-950	19	0	0	0	0	0	78	0	Sadness	1	59	0.000115741
p23	M	20	Universite	French	76	09deg137	9	F	Disgust	7	300	550	54.54545455	d3_75	d5_60	09deg137_0-300	92	0	91	0	0	0	0	0	Disgust	1	82	8.10E-05
p23	M	20	Universite	French	76	09int133	9	F	Neutral	3	600	1050	57.14285714	d3_75	d5_60	09int133_0-600	69	0	0	0	51	0	0	90	Surprise	0	58	8.10E-05
p23	M	20	Universite	French	76	09peu131	9	F	Fear	1	250	450	55.55555556	d3_75	d5_60	09peu131_0-250	79	0	0	96	0	0	0	7	Fear	1	56	9.26E-05
p23	M	20	Universite	French	76	10deg1310	10	F	Disgust	10	200	350	57.14285714	d3_75	d5_60	10deg1310_0-200	89	0	0	21	0	0	0	51	Surprise	0	11	0.000127315
p23	M	20	Universite	French	76	01joi134	1	M	Joy	4	750	1150	65.2173913	d3_75	d6_70	01joi134_0-750	71	0	0	0	88	0	0	0	Joy	1	45	0.000150463
p23	M	20	Universite	French	76	02deg132	2	F	Disgust	2	1650	2550	64.70588235	d3_75	d6_70	02deg132_0-1650	73	0	91	0	0	0	0	0	Disgust	1	69	4.63E-05
p23	M	20	Universite	French	76	02peu1310	2	F	Fear	10	850	1300	65.38461538	d3_75	d6_70	02peu1310_0-850	32	0	0	0	96	0	0	0	Joy	0	50	0.000115741
p23	M	20	Universite	French	76	03col131	3	M	Anger	1	1350	2150	62.79069767	d3_75	d6_70	03col131_0-1350	76	97	0	0	0	0	0	0	Anger	1	87	6.94E-05
p23	M	20	Universite	French	76	04col137	4	M	Anger	7	950	1550	61.29032258	d3_75	d6_70	04col137_0-950	78	95	0	0	0	0	0	0	Anger	1	79	4.63E-05
p23	M	20	Universite	French	76	04deg133	4	M	Disgust	3	700	1150	60.86956522	d3_75	d6_70	04deg133_0-700	50	0	98	0	0	0	0	0	Disgust	1	91	8.10E-05
p23	M	20	Universite	French	76	04joi134	4	M	Joy	4	2850	4100	69.51219512	d3_75	d6_70	04joi134_0-2850	52	0	0	0	98	0	0	0	Joy	1	97	6.94E-05
p23	M	20	Universite	French	76	04tri131	4	M	Sadness	1	1050	1600	65.625	d3_75	d6_70	04tri131_0-1050	53	6	0	0	0	0	53	0	Sadness	1	56	0.000104167
p23	M	20	Universite	French	76	07joi135	7	F	Joy	5	300	450	66.66666667	d3_75	d6_70	07joi135_0-300	25	0	0	0	56	0	0	76	Surprise	0	66	0.000138889
p23	M	20	Universite	French	76	07tri134	7	F	Sadness	4	1250	1850	67.56756757	d3_75	d6_70	07tri134_0-1250	75	0	0	14	0	0	75	0	Sadness	1	71	8.10E-05
p23	M	20	Universite	French	76	09col132	9	F	Anger	2	400	600	66.66666667	d3_75	d6_70	09col132_0-400	67	97	0	0	0	0	0	0	Anger	1	80	6.94E-05
p23	M	20	Universite	French	76	03int133	3	M	Neutral	3	1550	2150	72.09302326	d3_75	d7_80	03int133_0-1550	63	0	0	0	92	0	0	0	Joy	0	88	0.000104167
p23	M	20	Universite	French	76	03peu131	3	M	Fear	1	800	1100	72.72727273	d3_75	d7_80	03peu131_0-800	55	0	0	71	0	0	0	8	Fear	1	66	6.94E-05
p23	M	20	Universite	French	76	04int136	4	M	Neutral	6	650	900	72.22222222	d3_75	d7_80	04int136_0-650	18	0	0	0	80	0	0	5	Joy	0	72	0.000104167
p23	M	20	Universite	French	76	06int131	6	F	Neutral	1	900	1250	72	d3_75	d7_80	06int131_0-900	47	0	0	0	85	0	0	16	Joy	0	59	8.10E-05
p23	M	20	Universite	French	76	07tri131	7	F	Sadness	1	1200	1600	75	d3_75	d7_80	07tri131_0-1200	31	0	0	0	0	0	86	0	Sadness	1	83	8.10E-05
p23	M	20	Universite	French	76	08peu131	8	M	Fear	1	300	400	75	d3_75	d7_80	08peu131_0-300	49	0	0	72	0	0	0	12	Fear	1	41	9.26E-05
p23	M	20	Universite	French	76	08peu134	8	M	Fear	4	750	1050	71.42857143	d3_75	d7_80	08peu134_0-750	58	0	0	96	0	0	0	0	Fear	1	93	5.79E-05
p23	M	20	Universite	French	76	09deg137	9	F	Disgust	7	400	550	72.72727273	d3_75	d7_80	09deg137_0-400	45	0	95	0	0	0	0	0	Disgust	1	97	4.63E-05
p23	M	20	Universite	French	76	03joi133	3	M	Joy	3	1950	2500	78	d4_100	d7_80	03joi133_0-1950	15	4	91	0	0	0	0	2	Disgust	0	84	0.000266204
p23	M	20	Universite	French	76	03tri133	3	M	Sadness	3	2750	3500	78.57142857	d4_100	d7_80	03tri133_0-2750	46	0	0	0	85	0	0	0	Joy	0	72	0.000104167
p23	M	20	Universite	French	76	04col136	4	M	Anger	6	700	900	77.77777778	d4_100	d7_80	04col136_0-700	80	71	4	0	0	0	0	0	Anger	1	62	9.26E-05
p23	M	20	Universite	French	76	06peu133	6	F	Fear	3	750	950	78.94736842	d4_100	d7_80	06peu133_0-750	66	0	0	98	0	0	0	2	Fear	1	87	9.26E-05
p23	M	20	Universite	French	76	07col131	7	F	Anger	1	800	1000	80	d4_100	d7_80	07col131_0-800	82	94	0	0	0	0	0	0	Anger	1	82	4.63E-05
p23	M	20	Universite	French	76	07joi135	7	F	Joy	5	350	450	77.77777778	d4_100	d7_80	07joi135_0-350	6	0	0	0	84	0	0	6	Joy	1	74	0.000150463
p23	M	20	Universite	French	76	07peu132	7	F	Fear	2	600	750	80	d4_100	d7_80	07peu132_0-600	60	0	0	98	0	0	0	3	Fear	1	97	0.000104167
p23	M	20	Universite	French	76	04joi133	4	M	Joy	3	1650	1950	84.61538462	d4_100	d8_90	04joi133_0-1650	61	0	0	89	0	0	0	2	Fear	0	64	0.000173611
p23	M	20	Universite	French	76	04joi134	4	M	Joy	4	3350	4100	81.70731707	d4_100	d8_90	04joi134_0-3350	68	0	0	7	97	0	0	0	Joy	1	88	0.000127315
p23	M	20	Universite	French	76	07tri131	7	F	Sadness	1	1400	1600	87.5	d4_100	d8_90	07tri131_0-1400	54	0	0	0	0	0	92	0	Sadness	1	72	5.79E-05
p23	M	20	Universite	French	76	08tri137	8	M	Sadness	7	3050	3750	81.33333333	d4_100	d8_90	08tri137_0-3050	83	0	0	0	74	4	0	0	Joy	0	68	8.10E-05
p23	M	20	Universite	French	76	08tri137	8	M	Sadness	7	3300	3750	88	d4_100	d8_90	08tri137_0-3300	97	0	0	0	79	0	0	0	Joy	0	50	4.63E-05
p23	M	20	Universite	French	76	10tri131	10	F	Sadness	1	700	850	82.35294118	d4_100	d8_90	10tri131_0-700	11	0	0	0	6	0	64	0	Sadness	1	33	0.000162037
p23	M	20	Universite	French	76	01int136	1	M	Neutral	6	1000	1100	90.90909091	d4_100	d9_100	01int136_0-1000	103	0	0	0	12	0	0	69	Surprise	0	51	6.94E-05
p23	M	20	Universite	French	76	01peu136	1	M	Fear	6	1150	1200	95.83333333	d4_100	d9_100	01peu136_0-1150	84	97	0	0	0	0	0	0	Anger	0	74	8.10E-05
p23	M	20	Universite	French	76	05int132	5	M	Neutral	2	1050	1100	95.45454545	d4_100	d9_100	05int132_0-1050	17	0	0	0	97	0	0	0	Joy	0	92	9.26E-05
p23	M	20	Universite	French	76	06int132	6	F	Neutral	2	1350	1400	96.42857143	d4_100	d9_100	06int132_0-1350	102	0	0	0	89	0	0	48	Joy	0	69	5.79E-05
p23	M	20	Universite	French	76	06tri132	6	F	Sadness	2	1800	1950	92.30769231	d4_100	d9_100	06tri132_0-1800	95	0	0	19	0	0	35	1	Sadness	1	50	0.000104167
p23	M	20	Universite	French	76	07int132	7	F	Neutral	2	1250	1250	100	d4_100	d9_100	07int132_0-1250	85	0	0	0	0	51	0	50	Neutral	1	51	0.000138889
p23	M	20	Universite	French	76	07joi135	7	F	Joy	5	450	450	100	d4_100	d9_100	07joi135_0-450	77	0	0	0	70	0	0	50	Joy	1	66	0.000127315
p23	M	20	Universite	French	76	07peu131	7	F	Fear	1	450	450	100	d4_100	d9_100	07peu131_0-450	21	0	0	96	0	0	0	3	Fear	1	71	0.000208333
p23	M	20	Universite	French	76	09joi136	9	F	Joy	6	700	750	93.33333333	d4_100	d9_100	09joi136_0-700	86	0	0	82	0	0	0	2	Fear	0	69	0.000115741
p24	F	28	2eme_annee_universite	French	50	01int135	1	M	Neutral	5	50	950	5.263157895	d1_25	d0_10	01int135_0-50	79	0	0	0	0	7	0	0	Neutral	1	9	3.47E-05
p24	F	28	2eme_annee_universite	French	50	02col133	2	F	Anger	3	50	1150	4.347826087	d1_25	d0_10	02col133_0-50	56	0	0	0	0	52	0	0	Neutral	0	56	6.94E-05
p24	F	28	2eme_annee_universite	French	50	03joi131	3	M	Joy	1	100	5050	1.98019802	d1_25	d0_10	03joi131_0-100	103	0	0	0	15	0	0	0	Joy	1	10	4.63E-05
p24	F	28	2eme_annee_universite	French	50	03tri133	3	M	Sadness	3	350	3500	10	d1_25	d0_10	03tri133_0-350	96	0	0	0	0	14	0	17	Surprise	0	28	5.79E-05
p24	F	28	2eme_annee_universite	French	50	04joi134	4	M	Joy	4	350	4100	8.536585366	d1_25	d0_10	04joi134_0-350	86	0	0	0	13	0	16	0	Sadness	0	13	0.000104167
p24	F	28	2eme_annee_universite	French	50	06int131	6	F	Neutral	1	100	1250	8	d1_25	d0_10	06int131_0-100	73	0	0	0	0	11	10	0	Neutral	1	6	9.26E-05
p24	F	28	2eme_annee_universite	French	50	06joi132	6	F	Joy	2	100	1000	10	d1_25	d0_10	06joi132_0-100	2	0	0	50	0	0	0	85	Surprise	0	72	0.000208333
p24	F	28	2eme_annee_universite	French	50	08tri137	8	M	Sadness	7	100	3750	2.666666667	d1_25	d0_10	08tri137_0-100	10	0	0	0	0	54	0	0	Neutral	0	6	0.000173611
p24	F	28	2eme_annee_universite	French	50	01peu134	1	M	Fear	4	150	750	20	d1_25	d1_20	01peu134_0-150	54	0	0	48	0	0	0	0	Fear	1	29	8.10E-05
p24	F	28	2eme_annee_universite	French	50	02int137	2	F	Neutral	7	50	450	11.11111111	d1_25	d1_20	02int137_0-50	93	0	0	0	0	9	0	0	Neutral	1	10	3.47E-05
p24	F	28	2eme_annee_universite	French	50	03tri133	3	M	Sadness	3	400	3500	11.42857143	d1_25	d1_20	03tri133_0-400	19	0	0	0	0	50	0	0	Neutral	0	96	8.10E-05
p24	F	28	2eme_annee_universite	French	50	04joi133	4	M	Joy	3	200	1950	10.25641026	d1_25	d1_20	04joi133_0-200	9	0	0	0	0	0	0	11	Surprise	0	7	0.000196759
p24	F	28	2eme_annee_universite	French	50	04joi133	4	M	Joy	3	250	1950	12.82051282	d1_25	d1_20	04joi133_0-250	40	43	0	0	0	0	0	0	Anger	0	47	0.000150463
p24	F	28	2eme_annee_universite	French	50	06col134	6	F	Anger	4	200	1050	19.04761905	d1_25	d1_20	06col134_0-200	81	19	0	0	35	0	0	0	Joy	0	54	0.000127315
p24	F	28	2eme_annee_universite	French	50	06int132	6	F	Neutral	2	200	1400	14.28571429	d1_25	d1_20	06int132_0-200	101	0	0	0	0	0	0	86	Surprise	0	20	9.26E-05
p24	F	28	2eme_annee_universite	French	50	06joi132	6	F	Joy	2	200	1000	20	d1_25	d1_20	06joi132_0-200	31	0	0	9	84	0	0	0	Joy	1	19	6.94E-05
p24	F	28	2eme_annee_universite	French	50	06peu133	6	F	Fear	3	100	950	10.52631579	d1_25	d1_20	06peu133_0-100	47	0	0	0	10	0	0	0	Joy	0	6	6.94E-05
p24	F	28	2eme_annee_universite	French	50	07joi138	7	F	Joy	8	150	750	20	d1_25	d1_20	07joi138_0-150	68	0	0	0	0	53	0	0	Neutral	0	9	4.63E-05
p24	F	28	2eme_annee_universite	French	50	07peu132	7	F	Fear	2	150	750	20	d1_25	d1_20	07peu132_0-150	27	10	0	9	0	0	0	0	Anger	0	8	0.000219907
p24	F	28	2eme_annee_universite	French	50	08int136	8	M	Neutral	6	50	350	14.28571429	d1_25	d1_20	08int136_0-50	57	0	0	0	0	51	0	0	Neutral	1	51	4.63E-05
p24	F	28	2eme_annee_universite	French	50	08int138	8	M	Neutral	8	150	900	16.66666667	d1_25	d1_20	08int138_0-150	48	0	0	12	0	0	0	0	Fear	0	13	8.10E-05
p24	F	28	2eme_annee_universite	French	50	04col136	4	M	Anger	6	200	900	22.22222222	d1_25	d2_30	04col136_0-200	13	98	0	0	0	0	0	0	Anger	1	52	9.26E-05
p24	F	28	2eme_annee_universite	French	50	06peu133	6	F	Fear	3	200	950	21.05263158	d1_25	d2_30	06peu133_0-200	32	0	0	0	0	50	0	0	Neutral	0	48	5.79E-05
p24	F	28	2eme_annee_universite	French	50	07col131	7	F	Anger	1	250	1000	25	d1_25	d2_30	07col131_0-250	42	22	0	0	0	0	0	0	Anger	1	68	5.79E-05
p24	F	28	2eme_annee_universite	French	50	09int133	9	F	Neutral	3	250	1050	23.80952381	d1_25	d2_30	09int133_0-250	74	0	0	0	0	10	0	25	Surprise	0	27	0.000185185
p24	F	28	2eme_annee_universite	French	50	10int137	10	F	Neutral	7	200	800	25	d1_25	d2_30	10int137_0-200	52	0	0	0	0	51	0	0	Neutral	1	67	6.94E-05
p24	F	28	2eme_annee_universite	French	50	03int133	3	M	Neutral	3	600	2150	27.90697674	d2_50	d2_30	03int133_0-600	1	0	0	0	0	0	0	49	Surprise	0	11	0.000208333
p24	F	28	2eme_annee_universite	French	50	03int133	3	M	Neutral	3	550	2150	25.58139535	d2_50	d2_30	03int133_0-550	78	0	0	0	0	13	0	66	Surprise	0	35	9.26E-05
p24	F	28	2eme_annee_universite	French	50	03joi131	3	M	Joy	1	1300	5050	25.74257426	d2_50	d2_30	03joi131_0-1300	61	0	0	88	0	0	0	0	Fear	0	75	8.10E-05
p24	F	28	2eme_annee_universite	French	50	03tri133	3	M	Sadness	3	900	3500	25.71428571	d2_50	d2_30	03tri133_0-900	36	0	0	0	0	96	0	0	Neutral	0	96	9.26E-05
p24	F	28	2eme_annee_universite	French	50	04col137	4	M	Anger	7	450	1550	29.03225806	d2_50	d2_30	04col137_0-450	6	96	0	0	0	0	0	0	Anger	1	93	0.000150463
p24	F	28	2eme_annee_universite	French	50	10deg139	10	F	Disgust	9	100	350	28.57142857	d2_50	d2_30	10deg139_0-100	22	0	0	0	0	51	0	0	Neutral	0	9	4.63E-05
p24	F	28	2eme_annee_universite	French	50	04peu134	4	M	Fear	4	500	1550	32.25806452	d2_50	d3_40	04peu134_0-500	58	16	0	16	12	0	0	0	Fear	1	70	0.000150463
p24	F	28	2eme_annee_universite	French	50	03joi131	3	M	Joy	1	1850	5050	36.63366337	d2_50	d3_40	03joi131_0-1850	14	0	0	94	0	0	94	0	/	0	68	0.000196759
p24	F	28	2eme_annee_universite	French	50	02col133	2	F	Anger	3	350	1150	30.43478261	d2_50	d3_40	02col133_0-350	45	80	0	0	0	0	0	0	Anger	1	66	6.94E-05
p24	F	28	2eme_annee_universite	French	50	04int136	4	M	Neutral	6	350	900	38.88888889	d2_50	d3_40	04int136_0-350	25	0	0	0	0	0	0	10	Surprise	0	75	9.26E-05
p24	F	28	2eme_annee_universite	French	50	05joi134	5	M	Joy	4	400	1000	40	d2_50	d3_40	05joi134_0-400	34	0	0	0	0	0	51	0	Sadness	0	37	0.000173611
p24	F	28	2eme_annee_universite	French	50	07int132	7	F	Neutral	2	500	1250	40	d2_50	d3_40	07int132_0-500	8	0	0	0	0	0	0	92	Surprise	0	84	9.26E-05
p24	F	28	2eme_annee_universite	French	50	07peu131	7	F	Fear	1	150	450	33.33333333	d2_50	d3_40	07peu131_0-150	3	0	0	76	88	0	0	0	Joy	0	54	0.000219907
p24	F	28	2eme_annee_universite	French	50	09deg131	9	F	Disgust	1	350	1050	33.33333333	d2_50	d3_40	09deg131_0-350	11	0	0	0	0	0	0	7	Surprise	0	7	0.000127315
p24	F	28	2eme_annee_universite	French	50	10int134	10	F	Neutral	4	300	750	40	d2_50	d3_40	10int134_0-300	104	0	0	0	0	16	0	0	Neutral	1	80	5.79E-05
p24	F	28	2eme_annee_universite	French	50	10joi135	10	F	Joy	5	400	1000	40	d2_50	d3_40	10joi135_0-400	49	38	0	0	0	0	0	0	Anger	0	61	9.26E-05
p24	F	28	2eme_annee_universite	French	50	02deg132	2	F	Disgust	2	1250	2550	49.01960784	d2_50	d4_50	02deg132_0-1250	5	0	71	0	0	0	0	0	Disgust	1	80	0.000173611
p24	F	28	2eme_annee_universite	French	50	02deg134	2	F	Disgust	4	1050	2400	43.75	d2_50	d4_50	02deg134_0-1050	84	0	82	0	0	0	0	0	Disgust	1	50	6.94E-05
p24	F	28	2eme_annee_universite	French	50	03int133	3	M	Neutral	3	1050	2150	48.8372093	d2_50	d4_50	03int133_0-1050	64	0	0	0	0	0	0	89	Surprise	0	67	8.10E-05
p24	F	28	2eme_annee_universite	French	50	03joi131	3	M	Joy	1	2350	5050	46.53465347	d2_50	d4_50	03joi131_0-2350	82	0	0	0	0	0	92	0	Sadness	0	35	6.94E-05
p24	F	28	2eme_annee_universite	French	50	03peu131	3	M	Fear	1	550	1100	50	d2_50	d4_50	03peu131_0-550	75	18	0	23	0	0	18	0	Fear	1	17	0.000127315
p24	F	28	2eme_annee_universite	French	50	04col137	4	M	Anger	7	750	1550	48.38709677	d2_50	d4_50	04col137_0-750	20	96	0	0	0	0	0	0	Anger	1	94	8.10E-05
p24	F	28	2eme_annee_universite	French	50	04joi133	4	M	Joy	3	800	1950	41.02564103	d2_50	d4_50	04joi133_0-800	94	23	0	0	24	0	0	0	Joy	1	26	6.94E-05
p24	F	28	2eme_annee_universite	French	50	05int1311	5	M	Neutral	11	250	550	45.45454545	d2_50	d4_50	05int1311_0-250	91	0	0	0	0	13	0	0	Neutral	1	8	3.47E-05
p24	F	28	2eme_annee_universite	French	50	06tri132	6	F	Sadness	2	800	1950	41.02564103	d2_50	d4_50	06tri132_0-800	70	0	0	0	8	0	97	0	Sadness	1	12	0.000104167
p24	F	28	2eme_annee_universite	French	50	08joi1316	8	M	Joy	16	150	350	42.85714286	d2_50	d4_50	08joi1316_0-150	102	0	0	9	0	0	0	0	Fear	0	80	9.26E-05
p24	F	28	2eme_annee_universite	French	50	08peu131	8	M	Fear	1	200	400	50	d2_50	d4_50	08peu131_0-200	69	0	0	0	0	11	0	0	Neutral	0	9	4.63E-05
p24	F	28	2eme_annee_universite	French	50	08tri137	8	M	Sadness	7	1650	3750	44	d2_50	d4_50	08tri137_0-1650	46	0	0	0	0	56	0	0	Neutral	0	68	8.10E-05
p24	F	28	2eme_annee_universite	French	50	09int1310	9	F	Neutral	10	400	900	44.44444444	d2_50	d4_50	09int1310_0-400	35	0	0	0	0	0	0	98	Surprise	0	94	8.10E-05
p24	F	28	2eme_annee_universite	French	50	10col137	10	F	Anger	7	1000	2250	44.44444444	d2_50	d4_50	10col137_0-1000	26	91	0	0	0	0	0	0	Anger	1	89	8.10E-05
p24	F	28	2eme_annee_universite	French	50	02peu1310	2	F	Fear	10	750	1300	57.69230769	d3_75	d5_60	02peu1310_0-750	12	0	0	98	98	0	0	0	Fear	1	50	0.000138889
p24	F	28	2eme_annee_universite	French	50	02joi131	2	F	Joy	1	1250	2350	53.19148936	d3_75	d5_60	02joi131_0-1250	24	0	0	86	0	0	0	0	Fear	0	8	8.10E-05
p24	F	28	2eme_annee_universite	French	50	02joi131	2	F	Joy	1	1400	2350	59.57446809	d3_75	d5_60	02joi131_0-1400	60	0	0	0	11	0	76	0	Sadness	0	48	9.26E-05
p24	F	28	2eme_annee_universite	French	50	02joi131	2	F	Joy	1	1250	2350	53.19148936	d3_75	d5_60	02joi131_0-1250	95	0	23	0	0	0	80	0	Sadness	0	29	9.26E-05
p24	F	28	2eme_annee_universite	French	50	03tri133	3	M	Sadness	3	2050	3500	58.57142857	d3_75	d5_60	03tri133_0-2050	72	0	0	0	0	25	30	0	Sadness	1	13	8.10E-05
p24	F	28	2eme_annee_universite	French	50	04deg133	4	M	Disgust	3	600	1150	52.17391304	d3_75	d5_60	04deg133_0-600	23	7	0	0	0	0	8	0	Sadness	0	8	9.26E-05
p24	F	28	2eme_annee_universite	French	50	04joi134	4	M	Joy	4	2150	4100	52.43902439	d3_75	d5_60	04joi134_0-2150	88	0	0	0	0	0	84	0	Sadness	0	90	0.000127315
p24	F	28	2eme_annee_universite	French	50	05tri132	5	M	Sadness	2	750	1300	57.69230769	d3_75	d5_60	05tri132_0-750	83	0	0	0	0	51	0	0	Neutral	0	52	6.94E-05
p24	F	28	2eme_annee_universite	French	50	06col134	6	F	Anger	4	550	1050	52.38095238	d3_75	d5_60	06col134_0-550	15	94	0	0	98	0	0	0	Joy	0	71	0.000150463
p24	F	28	2eme_annee_universite	French	50	06joi134	6	F	Joy	4	1400	2400	58.33333333	d3_75	d5_60	06joi134_0-1400	97	0	0	0	99	0	0	0	Joy	1	71	5.79E-05
p24	F	28	2eme_annee_universite	French	50	06peu136	6	F	Fear	6	600	1000	60	d3_75	d5_60	06peu136_0-600	21	0	0	93	15	0	0	0	Fear	1	51	0.000196759
p24	F	28	2eme_annee_universite	French	50	09deg137	9	F	Disgust	7	300	550	54.54545455	d3_75	d5_60	09deg137_0-300	51	0	82	0	0	0	0	0	Disgust	1	26	8.10E-05
p24	F	28	2eme_annee_universite	French	50	10joi131	10	F	Joy	1	400	700	57.14285714	d3_75	d5_60	10joi131_0-400	63	94	0	0	0	0	0	0	Anger	0	67	5.79E-05
p24	F	28	2eme_annee_universite	French	50	01tri132	1	M	Sadness	2	400	600	66.66666667	d3_75	d6_70	01tri132_0-400	43	0	21	0	0	20	0	0	Disgust	0	16	6.94E-05
p24	F	28	2eme_annee_universite	French	50	01tri132	1	M	Sadness	2	400	600	66.66666667	d3_75	d6_70	01tri132_0-400	92	0	27	0	0	0	0	0	Disgust	0	66	5.79E-05
p24	F	28	2eme_annee_universite	French	50	01tri134	1	M	Sadness	4	650	950	68.42105263	d3_75	d6_70	01tri134_0-650	38	0	0	0	0	55	0	0	Neutral	0	83	0.000104167
p24	F	28	2eme_annee_universite	French	50	03joi133	3	M	Joy	3	1650	2500	66	d3_75	d6_70	03joi133_0-1650	29	99	0	0	8	0	0	0	Anger	0	84	0.000104167
p24	F	28	2eme_annee_universite	French	50	04deg132	4	M	Disgust	2	750	1100	68.18181818	d3_75	d6_70	04deg132_0-750	44	0	77	0	0	0	0	0	Disgust	1	71	8.10E-05
p24	F	28	2eme_annee_universite	French	50	02deg134	2	F	Disgust	4	1700	2400	70.83333333	d3_75	d7_80	02deg134_0-1700	105	0	93	0	0	0	0	0	Disgust	1	68	9.26E-05
p24	F	28	2eme_annee_universite	French	50	02tri131	2	F	Sadness	1	250	350	71.42857143	d3_75	d7_80	02tri131_0-250	90	0	0	0	0	11	0	0	Neutral	0	11	4.63E-05
p24	F	28	2eme_annee_universite	French	50	04int134	4	M	Neutral	4	450	600	75	d3_75	d7_80	04int134_0-450	99	0	0	0	0	0	0	56	Surprise	0	27	4.63E-05
p24	F	28	2eme_annee_universite	French	50	05peu133	5	M	Fear	3	150	200	75	d3_75	d7_80	05peu133_0-150	50	0	0	13	0	0	0	0	Fear	1	10	4.63E-05
p24	F	28	2eme_annee_universite	French	50	07peu132	7	F	Fear	2	550	750	73.33333333	d3_75	d7_80	07peu132_0-550	55	81	0	0	92	0	0	0	Joy	0	52	0.000115741
p24	F	28	2eme_annee_universite	French	50	02deg132	2	F	Disgust	2	1950	2550	76.47058824	d4_100	d7_80	02deg132_0-1950	17	0	96	0	18	0	0	0	Disgust	1	35	0.000185185
p24	F	28	2eme_annee_universite	French	50	07joi135	7	F	Joy	5	350	450	77.77777778	d4_100	d7_80	07joi135_0-350	98	0	0	0	21	0	0	0	Joy	1	24	4.63E-05
p24	F	28	2eme_annee_universite	French	50	10peu134	10	F	Fear	4	350	450	77.77777778	d4_100	d7_80	10peu134_0-350	77	23	0	19	0	0	0	0	Anger	0	7	0.000127315
p24	F	28	2eme_annee_universite	French	50	02deg132	2	F	Disgust	2	2100	2550	82.35294118	d4_100	d8_90	02deg132_0-2100	65	0	76	0	8	0	0	0	Disgust	1	6	0.000104167
p24	F	28	2eme_annee_universite	French	50	02deg134	2	F	Disgust	4	2000	2400	83.33333333	d4_100	d8_90	02deg134_0-2000	62	0	91	0	0	0	0	0	Disgust	1	71	8.10E-05
p24	F	28	2eme_annee_universite	French	50	02joi131	2	F	Joy	1	1900	2350	80.85106383	d4_100	d8_90	02joi131_0-1900	80	0	0	0	0	0	91	0	Sadness	0	78	0.000104167
p24	F	28	2eme_annee_universite	French	50	04col137	4	M	Anger	7	1250	1550	80.64516129	d4_100	d8_90	04col137_0-1250	66	99	0	0	0	0	0	0	Anger	1	97	0.000104167
p24	F	28	2eme_annee_universite	French	50	04joi134	4	M	Joy	4	3500	4100	85.36585366	d4_100	d8_90	04joi134_0-3500	16	0	0	0	16	0	95	0	Sadness	0	14	0.000138889
p24	F	28	2eme_annee_universite	French	50	05deg137	5	M	Disgust	7	450	550	81.81818182	d4_100	d8_90	05deg137_0-450	4	1	58	0	0	0	0	0	Disgust	1	87	0.000243056
p24	F	28	2eme_annee_universite	French	50	05tri132	5	M	Sadness	2	1100	1300	84.61538462	d4_100	d8_90	05tri132_0-1100	28	0	0	0	0	47	0	0	Neutral	0	52	8.10E-05
p24	F	28	2eme_annee_universite	French	50	08joi1318	8	M	Joy	18	500	600	83.33333333	d4_100	d8_90	08joi1318_0-500	85	0	0	0	26	0	67	0	Sadness	0	34	0.000104167
p24	F	28	2eme_annee_universite	French	50	09col133	9	F	Anger	3	1100	1350	81.48148148	d4_100	d8_90	09col133_0-1100	39	100	0	0	0	0	0	0	Anger	1	99	0.000104167
p24	F	28	2eme_annee_universite	French	50	10tri131	10	F	Sadness	1	700	850	82.35294118	d4_100	d8_90	10tri131_0-700	7	0	0	0	0	0	79	0	Sadness	1	46	0.000231481
p24	F	28	2eme_annee_universite	French	50	03joi131	3	M	Joy	1	4550	5050	90.0990099	d4_100	d9_100	03joi131_0-4550	71	0	38	0	0	0	23	0	Disgust	0	21	0.000104167
p24	F	28	2eme_annee_universite	French	50	03tri133	3	M	Sadness	3	3350	3500	95.71428571	d4_100	d9_100	03tri133_0-3350	53	0	0	0	26	0	92	0	Sadness	1	86	0.000185185
p24	F	28	2eme_annee_universite	French	50	04joi134	4	M	Joy	4	4000	4100	97.56097561	d4_100	d9_100	04joi134_0-4000	67	0	0	0	69	0	68	0	Joy	1	63	0.000115741
p24	F	28	2eme_annee_universite	French	50	04tri135	4	M	Sadness	5	1200	1200	100	d4_100	d9_100	04tri135_0-1200	33	0	0	0	0	88	0	0	Neutral	0	89	9.26E-05
p24	F	28	2eme_annee_universite	French	50	05joi135	5	M	Joy	5	1000	1000	100	d4_100	d9_100	05joi135_0-1000	41	0	0	99	18	0	0	0	Fear	0	51	6.94E-05
p24	F	28	2eme_annee_universite	French	50	07int132	7	F	Neutral	2	1250	1250	100	d4_100	d9_100	07int132_0-1250	30	0	0	0	0	0	0	96	Surprise	0	99	0.000150463
p24	F	28	2eme_annee_universite	French	50	07int137	7	F	Neutral	7	1450	1450	100	d4_100	d9_100	07int137_0-1450	18	0	0	0	0	0	0	90	Surprise	0	97	8.10E-05
p24	F	28	2eme_annee_universite	French	50	07joi135	7	F	Joy	5	450	450	100	d4_100	d9_100	07joi135_0-450	100	13	19	0	0	0	0	0	Disgust	0	76	6.94E-05
p24	F	28	2eme_annee_universite	French	50	07peu131	7	F	Fear	1	450	450	100	d4_100	d9_100	07peu131_0-450	37	99	0	0	0	0	0	0	Anger	0	100	0.000127315
p24	F	28	2eme_annee_universite	French	50	08tri137	8	M	Sadness	7	3700	3750	98.66666667	d4_100	d9_100	08tri137_0-3700	59	0	0	0	23	0	68	0	Sadness	1	32	5.79E-05
p24	F	28	2eme_annee_universite	French	50	08tri137	8	M	Sadness	7	3600	3750	96	d4_100	d9_100	08tri137_0-3600	89	0	0	0	0	0	84	0	Sadness	1	25	9.26E-05
p24	F	28	2eme_annee_universite	French	50	09col133	9	F	Anger	3	1300	1350	96.2962963	d4_100	d9_100	09col133_0-1300	76	99	0	0	0	0	0	0	Anger	1	99	0.000104167
p24	F	28	2eme_annee_universite	French	50	10col137	10	F	Anger	7	2150	2250	95.55555556	d4_100	d9_100	10col137_0-2150	87	100	0	0	0	0	0	0	Anger	1	70	0.000127315
p25	M	23	B2	French	50	02joi131	2	F	Joy	1	200	2350	8.510638298	d1_25	d0_10	02joi131_0-200	83	0	0	0	75	0	0	0	Joy	1	81	0.000104167
p25	M	23	B2	French	50	03joi133	3	M	Joy	3	150	2500	6	d1_25	d0_10	03joi133_0-150	27	0	0	0	0	59	0	0	Neutral	0	28	0.000162037
p25	M	23	B2	French	50	04col137	4	M	Anger	7	50	1550	3.225806452	d1_25	d0_10	04col137_0-50	74	82	0	0	0	0	0	0	Anger	1	36	0.000277778
p25	M	23	B2	French	50	06int131	6	F	Neutral	1	100	1250	8	d1_25	d0_10	06int131_0-100	44	0	0	0	0	0	0	53	Surprise	0	27	0.000138889
p25	M	23	B2	French	50	06joi132	6	F	Joy	2	100	1000	10	d1_25	d0_10	06joi132_0-100	68	0	0	0	0	0	0	84	Surprise	0	98	0.000138889
p25	M	23	B2	French	50	07peu132	7	F	Fear	2	50	750	6.666666667	d1_25	d0_10	07peu132_0-50	97	0	0	0	0	0	0	59	Surprise	0	13	0.000208333
p25	M	23	B2	French	50	09deg131	9	F	Disgust	1	50	1050	4.761904762	d1_25	d0_10	09deg131_0-50	6	0	0	0	0	0	0	63	Surprise	0	49	0.000127315
p25	M	23	B2	French	50	01peu134	1	M	Fear	4	100	750	13.33333333	d1_25	d1_20	01peu134_0-100	26	0	0	0	0	0	0	68	Surprise	0	33	0.000115741
p25	M	23	B2	French	50	02joi133	2	F	Joy	3	200	1750	11.42857143	d1_25	d1_20	02joi133_0-200	41	0	0	86	0	0	0	0	Fear	0	81	0.000115741
p25	M	23	B2	French	50	03col133	3	M	Anger	3	250	2150	11.62790698	d1_25	d1_20	03col133_0-250	90	0	0	0	0	27	0	0	Neutral	0	6	0.000150463
p25	M	23	B2	French	50	03joi131	3	M	Joy	1	900	5050	17.82178218	d1_25	d1_20	03joi131_0-900	78	0	0	0	0	35	0	0	Neutral	0	49	0.000324074
p25	M	23	B2	French	50	03tri133	3	M	Sadness	3	600	3500	17.14285714	d1_25	d1_20	03tri133_0-600	76	0	0	0	0	0	0	65	Surprise	0	91	0.000173611
p25	M	23	B2	French	50	04col137	4	M	Anger	7	200	1550	12.90322581	d1_25	d1_20	04col137_0-200	16	84	0	0	0	0	0	0	Anger	1	59	9.26E-05
p25	M	23	B2	French	50	04col137	4	M	Anger	7	300	1550	19.35483871	d1_25	d1_20	04col137_0-300	63	82	0	0	0	0	0	0	Anger	1	100	0.000104167
p25	M	23	B2	French	50	04joi134	4	M	Joy	4	550	4100	13.41463415	d1_25	d1_20	04joi134_0-550	65	0	0	66	0	0	0	0	Fear	0	90	8.10E-05
p25	M	23	B2	French	50	06col134	6	F	Anger	4	200	1050	19.04761905	d1_25	d1_20	06col134_0-200	35	100	0	0	0	0	0	0	Anger	1	99	9.26E-05
p25	M	23	B2	French	50	06peu133	6	F	Fear	3	100	950	10.52631579	d1_25	d1_20	06peu133_0-100	32	0	0	0	0	64	0	0	Neutral	0	51	0.000162037
p25	M	23	B2	French	50	07tri131	7	F	Sadness	1	250	1600	15.625	d1_25	d1_20	07tri131_0-250	25	0	0	0	0	0	66	0	Sadness	1	81	0.000231481
p25	M	23	B2	French	50	08int136	8	M	Neutral	6	50	350	14.28571429	d1_25	d1_20	08int136_0-50	82	0	0	0	0	0	0	73	Surprise	0	74	9.26E-05
p25	M	23	B2	French	50	09col133	9	F	Anger	3	150	1350	11.11111111	d1_25	d1_20	09col133_0-150	87	75	0	0	0	0	0	0	Anger	1	84	9.26E-05
p25	M	23	B2	French	50	10peu134	10	F	Fear	4	50	450	11.11111111	d1_25	d1_20	10peu134_0-50	46	0	0	75	0	0	0	0	Fear	1	49	0.000138889
p25	M	23	B2	French	50	01tri134	1	M	Sadness	4	200	950	21.05263158	d1_25	d2_30	01tri134_0-200	29	0	0	0	0	0	0	81	Surprise	0	100	0.000127315
p25	M	23	B2	French	50	03joi133	3	M	Joy	3	600	2500	24	d1_25	d2_30	03joi133_0-600	95	0	0	0	0	72	0	0	Neutral	0	78	8.10E-05
p25	M	23	B2	French	50	04joi133	4	M	Joy	3	400	1950	20.51282051	d1_25	d2_30	04joi133_0-400	81	0	0	69	0	0	0	0	Fear	0	89	0.000115741
p25	M	23	B2	French	50	04joi134	4	M	Joy	4	900	4100	21.95121951	d1_25	d2_30	04joi134_0-900	5	0	0	0	0	0	76	0	Sadness	0	81	0.000150463
p25	M	23	B2	French	50	05deg132	5	M	Disgust	2	150	650	23.07692308	d1_25	d2_30	05deg132_0-150	2	0	0	0	0	0	65	0	Sadness	0	66	0.000300926
p25	M	23	B2	French	50	07col133	7	F	Anger	3	250	1050	23.80952381	d1_25	d2_30	07col133_0-250	4	90	0	0	0	0	0	0	Anger	1	84	0.000115741
p25	M	23	B2	French	50	09int1310	9	F	Neutral	10	200	900	22.22222222	d1_25	d2_30	09int1310_0-200	45	0	0	0	0	0	0	75	Surprise	0	76	8.10E-05
p25	M	23	B2	French	50	02joi131	2	F	Joy	1	600	2350	25.53191489	d2_50	d2_30	02joi131_0-600	88	0	0	0	82	0	0	0	Joy	1	99	6.94E-05
p25	M	23	B2	French	50	06joi134	6	F	Joy	4	700	2400	29.16666667	d2_50	d2_30	06joi134_0-700	55	0	0	95	0	0	0	0	Fear	0	80	0.000138889
p25	M	23	B2	French	50	10deg1310	10	F	Disgust	10	100	350	28.57142857	d2_50	d2_30	10deg1310_0-100	62	0	0	0	0	0	0	69	Surprise	0	52	0.000104167
p25	M	23	B2	French	50	01int136	1	M	Neutral	6	350	1100	31.81818182	d2_50	d3_40	01int136_0-350	99	0	0	0	0	59	0	0	Neutral	1	73	0.000115741
p25	M	23	B2	French	50	01joi131	1	M	Joy	1	300	900	33.33333333	d2_50	d3_40	01joi131_0-300	60	0	0	62	0	0	0	0	Fear	0	82	0.000104167
p25	M	23	B2	French	50	01peu134	1	M	Fear	4	300	750	40	d2_50	d3_40	01peu134_0-300	1	0	0	74	0	0	0	0	Fear	1	58	0.000138889
p25	M	23	B2	French	50	01tri132	1	M	Sadness	2	200	600	33.33333333	d2_50	d3_40	01tri132_0-200	66	0	0	0	0	65	0	0	Neutral	0	83	0.000127315
p25	M	23	B2	French	50	02peu1310	2	F	Fear	10	400	1300	30.76923077	d2_50	d3_40	02peu1310_0-400	67	0	0	0	69	0	0	0	Joy	0	78	0.000127315
p25	M	23	B2	French	50	02peu1310	2	F	Fear	10	500	1300	38.46153846	d2_50	d3_40	02peu1310_0-500	84	0	77	0	0	0	0	0	Disgust	0	93	0.000138889
p25	M	23	B2	French	50	03int133	3	M	Neutral	3	750	2150	34.88372093	d2_50	d3_40	03int133_0-750	73	0	0	0	72	0	0	0	Joy	0	99	0.000104167
p25	M	23	B2	French	50	03joi131	3	M	Joy	1	1900	5050	37.62376238	d2_50	d3_40	03joi131_0-1900	7	0	0	0	0	72	0	0	Neutral	0	49	0.000300926
p25	M	23	B2	French	50	06int131	6	F	Neutral	1	500	1250	40	d2_50	d3_40	06int131_0-500	59	0	0	0	0	0	0	57	Surprise	0	72	0.000138889
p25	M	23	B2	French	50	07col131	7	F	Anger	1	350	1000	35	d2_50	d3_40	07col131_0-350	71	69	0	0	0	0	0	0	Anger	1	100	0.000127315
p25	M	23	B2	French	50	07int132	7	F	Neutral	2	500	1250	40	d2_50	d3_40	07int132_0-500	20	0	0	0	0	68	0	0	Neutral	1	69	0.000104167
p25	M	23	B2	French	50	07int132	7	F	Neutral	2	400	1250	32	d2_50	d3_40	07int132_0-400	100	0	0	0	0	74	0	0	Neutral	1	85	0.000115741
p25	M	23	B2	French	50	08tri137	8	M	Sadness	7	1150	3750	30.66666667	d2_50	d3_40	08tri137_0-1150	96	0	0	0	0	73	0	0	Neutral	0	84	0.000104167
p25	M	23	B2	French	50	10joi131	10	F	Joy	1	250	700	35.71428571	d2_50	d3_40	10joi131_0-250	94	0	0	68	0	0	0	0	Fear	0	76	0.000127315
p25	M	23	B2	French	50	01joi131	1	M	Joy	1	450	900	50	d2_50	d4_50	01joi131_0-450	12	0	0	0	0	0	62	0	Sadness	0	69	0.00025463
p25	M	23	B2	French	50	01tri132	1	M	Sadness	2	300	600	50	d2_50	d4_50	01tri132_0-300	18	0	100	0	0	0	0	0	Disgust	0	100	8.10E-05
p25	M	23	B2	French	50	02joi133	2	F	Joy	3	750	1750	42.85714286	d2_50	d4_50	02joi133_0-750	69	100	0	0	0	0	0	0	Anger	0	100	0.000104167
p25	M	23	B2	French	50	07col133	7	F	Anger	3	500	1050	47.61904762	d2_50	d4_50	07col133_0-500	28	100	0	0	0	0	0	0	Anger	1	100	8.10E-05
p25	M	23	B2	French	50	08joi1316	8	M	Joy	16	150	350	42.85714286	d2_50	d4_50	08joi1316_0-150	11	0	0	0	0	0	0	100	Surprise	0	100	0.000104167
p25	M	23	B2	French	50	08peu131	8	M	Fear	1	200	400	50	d2_50	d4_50	08peu131_0-200	89	0	0	68	0	0	0	0	Fear	1	84	9.26E-05
p25	M	23	B2	French	50	10col137	10	F	Anger	7	1050	2250	46.66666667	d2_50	d4_50	10col137_0-1050	101	65	0	0	0	0	0	0	Anger	1	95	0.000104167
p25	M	23	B2	French	50	01peu136	1	M	Fear	6	650	1200	54.16666667	d3_75	d5_60	01peu136_0-650	54	0	0	91	0	0	0	0	Fear	1	99	0.000115741
p25	M	23	B2	French	50	01tri132	1	M	Sadness	2	350	600	58.33333333	d3_75	d5_60	01tri132_0-350	103	0	0	0	0	61	0	0	Neutral	0	31	0.000150463
p25	M	23	B2	French	50	02deg132	2	F	Disgust	2	1300	2550	50.98039216	d3_75	d5_60	02deg132_0-1300	80	0	74	0	0	0	0	0	Disgust	1	100	6.94E-05
p25	M	23	B2	French	50	03joi131	3	M	Joy	1	2850	5050	56.43564356	d3_75	d5_60	03joi131_0-2850	36	0	0	0	0	100	0	0	Neutral	0	100	0.000138889
p25	M	23	B2	French	50	04joi133	4	M	Joy	3	1100	1950	56.41025641	d3_75	d5_60	04joi133_0-1100	52	0	0	84	0	0	0	0	Fear	0	100	0.000104167
p25	M	23	B2	French	50	04joi134	4	M	Joy	4	2300	4100	56.09756098	d3_75	d5_60	04joi134_0-2300	86	0	0	0	76	0	77	0	Sadness	0	44	0.000185185
p25	M	23	B2	French	50	05col132	5	M	Anger	2	450	750	60	d3_75	d5_60	05col132_0-450	85	100	0	0	0	0	0	0	Anger	1	100	8.10E-05
p25	M	23	B2	French	50	05joi135	5	M	Joy	5	600	1000	60	d3_75	d5_60	05joi135_0-600	92	0	0	0	85	0	0	0	Joy	1	99	9.26E-05
p25	M	23	B2	French	50	07joi138	7	F	Joy	8	450	750	60	d3_75	d5_60	07joi138_0-450	64	0	0	0	0	38	0	0	Neutral	0	63	0.0003125
p25	M	23	B2	French	50	08int138	8	M	Neutral	8	500	900	55.55555556	d3_75	d5_60	08int138_0-500	23	0	0	0	0	70	0	0	Neutral	1	73	0.000162037
p25	M	23	B2	French	50	08joi1316	8	M	Joy	16	200	350	57.14285714	d3_75	d5_60	08joi1316_0-200	22	0	0	0	0	0	97	0	Sadness	0	99	0.000138889
p25	M	23	B2	French	50	09int133	9	F	Neutral	3	550	1050	52.38095238	d3_75	d5_60	09int133_0-550	14	0	0	0	0	0	0	100	Surprise	0	100	0.000115741
p25	M	23	B2	French	50	03tri133	3	M	Sadness	3	2200	3500	62.85714286	d3_75	d6_70	03tri133_0-2200	40	0	0	0	0	100	0	0	Neutral	0	83	0.000104167
p25	M	23	B2	French	50	09joi136	9	F	Joy	6	500	750	66.66666667	d3_75	d6_70	09joi136_0-500	77	0	0	0	0	0	77	0	Sadness	0	43	0.000405093
p25	M	23	B2	French	50	01joi131	1	M	Joy	1	650	900	72.22222222	d3_75	d7_80	01joi131_0-650	57	0	0	83	0	0	0	0	Fear	0	74	0.000150463
p25	M	23	B2	French	50	06int132	6	F	Neutral	2	1050	1400	75	d3_75	d7_80	06int132_0-1050	72	0	0	0	82	0	0	0	Joy	0	88	0.000115741
p25	M	23	B2	French	50	06peu133	6	F	Fear	3	700	950	73.68421053	d3_75	d7_80	06peu133_0-700	17	0	0	100	0	0	0	0	Fear	1	99	0.000127315
p25	M	23	B2	French	50	07tri134	7	F	Sadness	4	1350	1850	72.97297297	d3_75	d7_80	07tri134_0-1350	79	0	0	0	0	71	0	0	Neutral	0	73	0.000115741
p25	M	23	B2	French	50	09int1310	9	F	Neutral	10	650	900	72.22222222	d3_75	d7_80	09int1310_0-650	21	0	0	0	0	0	0	100	Surprise	0	100	8.10E-05
p25	M	23	B2	French	50	09joi136	9	F	Joy	6	550	750	73.33333333	d3_75	d7_80	09joi136_0-550	31	71	0	0	0	0	69	0	Anger	0	73	0.000300926
p25	M	23	B2	French	50	03col131	3	M	Anger	1	1650	2150	76.74418605	d4_100	d7_80	03col131_0-1650	70	81	0	0	0	0	0	0	Anger	1	99	8.10E-05
p25	M	23	B2	French	50	05col133	5	M	Anger	3	700	900	77.77777778	d4_100	d7_80	05col133_0-700	15	100	0	0	0	0	0	0	Anger	1	99	0.000115741
p25	M	23	B2	French	50	07peu131	7	F	Fear	1	350	450	77.77777778	d4_100	d7_80	07peu131_0-350	24	0	0	100	0	0	0	0	Fear	1	100	9.26E-05
p25	M	23	B2	French	50	09int133	9	F	Neutral	3	800	1050	76.19047619	d4_100	d7_80	09int133_0-800	42	0	0	0	0	0	0	67	Surprise	0	74	0.000127315
p25	M	23	B2	French	50	02col133	2	F	Anger	3	950	1150	82.60869565	d4_100	d8_90	02col133_0-950	10	100	0	0	0	0	0	0	Anger	1	99	0.000104167
p25	M	23	B2	French	50	02deg134	2	F	Disgust	4	2100	2400	87.5	d4_100	d8_90	02deg134_0-2100	48	0	73	0	0	0	0	0	Disgust	1	50	0.000104167
p25	M	23	B2	French	50	02peu1310	2	F	Fear	10	1100	1300	84.61538462	d4_100	d8_90	02peu1310_0-1100	98	0	0	0	97	0	0	0	Joy	0	100	0.000162037
p25	M	23	B2	French	50	04col137	4	M	Anger	7	1250	1550	80.64516129	d4_100	d8_90	04col137_0-1250	37	100	0	0	0	0	0	0	Anger	1	100	0.000104167
p25	M	23	B2	French	50	04peu134	4	M	Fear	4	1350	1550	87.09677419	d4_100	d8_90	04peu134_0-1350	49	0	0	80	0	0	0	0	Fear	1	73	9.26E-05
p25	M	23	B2	French	50	04tri131	4	M	Sadness	1	1350	1600	84.375	d4_100	d8_90	04tri131_0-1350	56	0	0	0	0	65	0	0	Neutral	0	76	0.000127315
p25	M	23	B2	French	50	05deg132	5	M	Disgust	2	550	650	84.61538462	d4_100	d8_90	05deg132_0-550	102	0	0	0	93	0	0	0	Joy	0	99	0.000115741
p25	M	23	B2	French	50	05deg137	5	M	Disgust	7	450	550	81.81818182	d4_100	d8_90	05deg137_0-450	47	0	85	0	0	0	0	0	Disgust	1	70	9.26E-05
p25	M	23	B2	French	50	05int1311	5	M	Neutral	11	450	550	81.81818182	d4_100	d8_90	05int1311_0-450	34	0	0	0	0	0	0	100	Surprise	0	100	9.26E-05
p25	M	23	B2	French	50	05peu132	5	M	Fear	2	300	350	85.71428571	d4_100	d8_90	05peu132_0-300	19	0	0	86	0	0	0	0	Fear	1	64	0.000138889
p25	M	23	B2	French	50	05tri134	5	M	Sadness	4	400	450	88.88888889	d4_100	d8_90	05tri134_0-400	50	0	0	0	0	65	0	0	Neutral	0	80	0.000127315
p25	M	23	B2	French	50	07col131	7	F	Anger	1	900	1000	90	d4_100	d8_90	07col131_0-900	33	100	0	0	0	0	0	0	Anger	1	99	0.000138889
p25	M	23	B2	French	50	07col133	7	F	Anger	3	850	1050	80.95238095	d4_100	d8_90	07col133_0-850	53	70	0	0	0	0	0	0	Anger	1	87	0.000104167
p25	M	23	B2	French	50	09col133	9	F	Anger	3	1150	1350	85.18518519	d4_100	d8_90	09col133_0-1150	51	99	0	0	0	0	0	0	Anger	1	100	9.26E-05
p25	M	23	B2	French	50	10int137	10	F	Neutral	7	650	800	81.25	d4_100	d8_90	10int137_0-650	58	0	0	0	0	74	0	0	Neutral	1	83	0.000115741
p25	M	23	B2	French	50	10joi135	10	F	Joy	5	900	1000	90	d4_100	d8_90	10joi135_0-900	91	0	0	0	0	51	0	0	Neutral	0	10	0.000138889
p25	M	23	B2	French	50	10peu134	10	F	Fear	4	400	450	88.88888889	d4_100	d8_90	10peu134_0-400	13	100	0	0	0	0	0	0	Anger	0	100	9.26E-05
p25	M	23	B2	French	50	02col133	2	F	Anger	3	1100	1150	95.65217391	d4_100	d9_100	02col133_0-1100	105	89	0	0	0	0	0	0	Anger	1	98	8.10E-05
p25	M	23	B2	French	50	03int133	3	M	Neutral	3	2100	2150	97.6744186	d4_100	d9_100	03int133_0-2100	93	0	0	0	90	0	0	0	Joy	0	91	8.10E-05
p25	M	23	B2	French	50	03peu131	3	M	Fear	1	1050	1100	95.45454545	d4_100	d9_100	03peu131_0-1050	30	0	0	0	0	0	77	0	Sadness	0	100	0.000173611
p25	M	23	B2	French	50	04peu134	4	M	Fear	4	1450	1550	93.5483871	d4_100	d9_100	04peu134_0-1450	8	0	0	81	0	0	0	0	Fear	1	80	9.26E-05
p25	M	23	B2	French	50	06int132	6	F	Neutral	2	1300	1400	92.85714286	d4_100	d9_100	06int132_0-1300	9	0	0	0	79	0	0	0	Joy	0	82	0.000138889
p25	M	23	B2	French	50	06joi134	6	F	Joy	4	2200	2400	91.66666667	d4_100	d9_100	06joi134_0-2200	104	0	0	0	100	0	0	0	Joy	1	100	9.26E-05
p25	M	23	B2	French	50	07col133	7	F	Anger	3	1000	1050	95.23809524	d4_100	d9_100	07col133_0-1000	39	100	0	0	0	0	0	0	Anger	1	100	0.000104167
p25	M	23	B2	French	50	07int132	7	F	Neutral	2	1250	1250	100	d4_100	d9_100	07int132_0-1250	61	0	0	0	0	69	0	0	Neutral	1	82	9.26E-05
p25	M	23	B2	French	50	07joi135	7	F	Joy	5	450	450	100	d4_100	d9_100	07joi135_0-450	3	0	0	0	0	52	0	0	Neutral	0	69	0.000266204
p25	M	23	B2	French	50	07peu131	7	F	Fear	1	450	450	100	d4_100	d9_100	07peu131_0-450	38	0	0	100	0	0	0	0	Fear	1	100	9.26E-05
p25	M	23	B2	French	50	08tri137	8	M	Sadness	7	3750	3750	100	d4_100	d9_100	08tri137_0-3750	43	0	0	0	0	100	0	0	Neutral	0	100	0.000138889
p25	M	23	B2	French	50	10joi131	10	F	Joy	1	700	700	100	d4_100	d9_100	10joi131_0-700	75	0	0	0	0	0	74	0	Sadness	0	85	0.000138889
p26	F	25	3eme_annee_universitaire	French	60	02joi131	2	F	Joy	1	100	2350	4.255319149	d1_25	d0_10	02joi131_0-100	40	11	0	8	0	0	0	12	Surprise	0	21	0.000196759
p26	F	25	3eme_annee_universitaire	French	60	03col131	3	M	Anger	1	150	2150	6.976744186	d1_25	d0_10	03col131_0-150	98	6	0	0	0	34	0	0	Neutral	0	20	0.000104167
p26	F	25	3eme_annee_universitaire	French	60	03int133	3	M	Neutral	3	150	2150	6.976744186	d1_25	d0_10	03int133_0-150	75	0	0	0	8	23	0	0	Neutral	1	37	5.79E-05
p26	F	25	3eme_annee_universitaire	French	60	06int131	6	F	Neutral	1	100	1250	8	d1_25	d0_10	06int131_0-100	87	0	0	0	0	25	0	9	Neutral	1	20	0.000127315
p26	F	25	3eme_annee_universitaire	French	60	06joi132	6	F	Joy	2	100	1000	10	d1_25	d0_10	06joi132_0-100	19	9	0	14	0	0	0	34	Surprise	0	39	0.000150463
p26	F	25	3eme_annee_universitaire	French	60	06joi134	6	F	Joy	4	100	2400	4.166666667	d1_25	d0_10	06joi134_0-100	10	30	0	0	0	0	22	13	Anger	0	10	0.000138889
p26	F	25	3eme_annee_universitaire	French	60	07int132	7	F	Neutral	2	50	1250	4	d1_25	d0_10	07int132_0-50	31	0	0	0	0	13	0	0	Neutral	1	8	0.000208333
p26	F	25	3eme_annee_universitaire	French	60	08tri137	8	M	Sadness	7	200	3750	5.333333333	d1_25	d0_10	08tri137_0-200	29	0	0	0	0	14	0	0	Neutral	0	15	0.000127315
p26	F	25	3eme_annee_universitaire	French	60	09peu133	9	F	Fear	3	50	350	14.28571429	d1_25	d1_20	09peu133_0-50	49	5	0	0	3	0	0	5	/	0	12	0.000138889
p26	F	25	3eme_annee_universitaire	French	60	01int136	1	M	Neutral	6	200	1100	18.18181818	d1_25	d1_20	01int136_0-200	64	0	0	0	0	40	0	0	Neutral	1	17	4.63E-05
p26	F	25	3eme_annee_universitaire	French	60	02deg132	2	F	Disgust	2	450	2550	17.64705882	d1_25	d1_20	02deg132_0-450	80	0	55	0	0	0	0	0	Disgust	1	79	9.26E-05
p26	F	25	3eme_annee_universitaire	French	60	03tri133	3	M	Sadness	3	400	3500	11.42857143	d1_25	d1_20	03tri133_0-400	13	0	0	0	0	82	0	0	Neutral	0	57	6.94E-05
p26	F	25	3eme_annee_universitaire	French	60	06joi134	6	F	Joy	4	400	2400	16.66666667	d1_25	d1_20	06joi134_0-400	69	0	0	0	0	0	0	66	Surprise	0	92	9.26E-05
p26	F	25	3eme_annee_universitaire	French	60	06joi134	6	F	Joy	4	350	2400	14.58333333	d1_25	d1_20	06joi134_0-350	78	0	0	16	12	0	0	52	Surprise	0	51	0.000115741
p26	F	25	3eme_annee_universitaire	French	60	06joi134	6	F	Joy	4	300	2400	12.5	d1_25	d1_20	06joi134_0-300	105	0	13	26	62	0	0	63	Surprise	0	71	0.000231481
p26	F	25	3eme_annee_universitaire	French	60	06peu133	6	F	Fear	3	100	950	10.52631579	d1_25	d1_20	06peu133_0-100	22	0	0	19	0	0	0	0	Fear	1	5	0.000173611
p26	F	25	3eme_annee_universitaire	French	60	08int136	8	M	Neutral	6	50	350	14.28571429	d1_25	d1_20	08int136_0-50	84	0	0	0	0	24	0	0	Neutral	1	31	8.10E-05
p26	F	25	3eme_annee_universitaire	French	60	08peu134	8	M	Fear	4	200	1050	19.04761905	d1_25	d1_20	08peu134_0-200	67	0	0	0	0	0	14	0	Sadness	0	8	6.94E-05
p26	F	25	3eme_annee_universitaire	French	60	08tri137	8	M	Sadness	7	700	3750	18.66666667	d1_25	d1_20	08tri137_0-700	41	0	0	0	0	26	11	0	Neutral	0	23	0.000115741
p26	F	25	3eme_annee_universitaire	French	60	10joi135	10	F	Joy	5	150	1000	15	d1_25	d1_20	10joi135_0-150	92	0	0	0	0	21	0	7	Neutral	0	19	9.26E-05
p26	F	25	3eme_annee_universitaire	French	60	02deg132	2	F	Disgust	2	550	2550	21.56862745	d1_25	d2_30	02deg132_0-550	30	0	36	0	0	0	0	0	Disgust	1	31	8.10E-05
p26	F	25	3eme_annee_universitaire	French	60	03joi131	3	M	Joy	1	1150	5050	22.77227723	d1_25	d2_30	03joi131_0-1150	44	0	0	35	0	0	96	12	Sadness	0	87	0.000115741
p26	F	25	3eme_annee_universitaire	French	60	04int134	4	M	Neutral	4	150	600	25	d1_25	d2_30	04int134_0-150	25	0	0	0	0	35	0	0	Neutral	1	41	9.26E-05
p26	F	25	3eme_annee_universitaire	French	60	05col133	5	M	Anger	3	200	900	22.22222222	d1_25	d2_30	05col133_0-200	3	35	14	0	0	0	0	17	Anger	1	44	0.000173611
p26	F	25	3eme_annee_universitaire	French	60	06int132	6	F	Neutral	2	350	1400	25	d1_25	d2_30	06int132_0-350	77	0	0	0	0	0	0	27	Surprise	0	36	6.94E-05
p26	F	25	3eme_annee_universitaire	French	60	01int136	1	M	Neutral	6	300	1100	27.27272727	d2_50	d2_30	01int136_0-300	45	0	0	0	11	39	0	6	Neutral	1	49	8.10E-05
p26	F	25	3eme_annee_universitaire	French	60	03joi131	3	M	Joy	1	1450	5050	28.71287129	d2_50	d2_30	03joi131_0-1450	17	0	0	0	0	0	99	0	Sadness	0	98	5.79E-05
p26	F	25	3eme_annee_universitaire	French	60	07col131	7	F	Anger	1	300	1000	30	d2_50	d2_30	07col131_0-300	54	25	0	0	0	0	11	0	Anger	1	66	0.000104167
p26	F	25	3eme_annee_universitaire	French	60	08tri137	8	M	Sadness	7	1050	3750	28	d2_50	d2_30	08tri137_0-1050	15	0	0	0	0	0	70	0	Sadness	1	65	0.000127315
p26	F	25	3eme_annee_universitaire	French	60	02joi131	2	F	Joy	1	900	2350	38.29787234	d2_50	d3_40	02joi131_0-900	28	0	16	24	0	0	49	0	Sadness	0	32	0.000138889
p26	F	25	3eme_annee_universitaire	French	60	02tri136	2	F	Sadness	6	750	2050	36.58536585	d2_50	d3_40	02tri136_0-750	99	0	6	0	0	8	36	11	Sadness	1	30	0.000138889
p26	F	25	3eme_annee_universitaire	French	60	03col131	3	M	Anger	1	750	2150	34.88372093	d2_50	d3_40	03col131_0-750	70	57	0	0	0	0	0	0	Anger	1	53	8.10E-05
p26	F	25	3eme_annee_universitaire	French	60	03col133	3	M	Anger	3	800	2150	37.20930233	d2_50	d3_40	03col133_0-800	21	39	0	0	0	0	78	0	Sadness	0	64	0.000138889
p26	F	25	3eme_annee_universitaire	French	60	03peu131	3	M	Fear	1	350	1100	31.81818182	d2_50	d3_40	03peu131_0-350	103	25	0	20	0	0	0	15	Anger	0	32	0.000115741
p26	F	25	3eme_annee_universitaire	French	60	04col136	4	M	Anger	6	300	900	33.33333333	d2_50	d3_40	04col136_0-300	73	41	0	0	0	0	0	0	Anger	1	65	0.000104167
p26	F	25	3eme_annee_universitaire	French	60	04peu133	4	M	Fear	3	300	750	40	d2_50	d3_40	04peu133_0-300	61	0	0	50	0	0	23	34	Fear	1	45	9.26E-05
p26	F	25	3eme_annee_universitaire	French	60	04tri131	4	M	Sadness	1	600	1600	37.5	d2_50	d3_40	04tri131_0-600	71	0	0	0	0	42	13	0	Neutral	0	49	8.10E-05
p26	F	25	3eme_annee_universitaire	French	60	05deg132	5	M	Disgust	2	200	650	30.76923077	d2_50	d3_40	05deg132_0-200	102	3	9	6	0	0	0	24	Surprise	0	19	0.000196759
p26	F	25	3eme_annee_universitaire	French	60	08tri134	8	M	Sadness	4	200	600	33.33333333	d2_50	d3_40	08tri134_0-200	85	0	0	0	0	14	10	0	Neutral	0	37	8.10E-05
p26	F	25	3eme_annee_universitaire	French	60	08tri137	8	M	Sadness	7	1350	3750	36	d2_50	d3_40	08tri137_0-1350	79	0	0	0	0	27	23	0	Neutral	0	30	5.79E-05
p26	F	25	3eme_annee_universitaire	French	60	10tri134	10	F	Sadness	4	350	950	36.84210526	d2_50	d3_40	10tri134_0-350	34	0	1	0	0	0	14	0	Sadness	1	19	0.000150463
p26	F	25	3eme_annee_universitaire	French	60	03joi131	3	M	Joy	1	2500	5050	49.5049505	d2_50	d4_50	03joi131_0-2500	26	0	0	28	0	0	50	9	Sadness	0	49	0.000150463
p26	F	25	3eme_annee_universitaire	French	60	03joi133	3	M	Joy	3	1050	2500	42	d2_50	d4_50	03joi133_0-1050	89	13	0	0	0	0	35	0	Sadness	0	26	0.000104167
p26	F	25	3eme_annee_universitaire	French	60	04joi134	4	M	Joy	4	1850	4100	45.12195122	d2_50	d4_50	04joi134_0-1850	23	0	0	0	0	0	94	0	Sadness	0	92	0.000104167
p26	F	25	3eme_annee_universitaire	French	60	06joi134	6	F	Joy	4	1150	2400	47.91666667	d2_50	d4_50	06joi134_0-1150	72	0	0	0	43	0	0	67	Surprise	0	56	0.000150463
p26	F	25	3eme_annee_universitaire	French	60	06tri132	6	F	Sadness	2	900	1950	46.15384615	d2_50	d4_50	06tri132_0-900	2	0	0	28	0	0	81	0	Sadness	1	80	0.00025463
p26	F	25	3eme_annee_universitaire	French	60	06tri132	6	F	Sadness	2	950	1950	48.71794872	d2_50	d4_50	06tri132_0-950	81	0	9	5	0	0	30	0	Sadness	1	57	9.26E-05
p26	F	25	3eme_annee_universitaire	French	60	07tri134	7	F	Sadness	4	850	1850	45.94594595	d2_50	d4_50	07tri134_0-850	9	0	0	0	0	63	33	0	Neutral	0	25	0.000138889
p26	F	25	3eme_annee_universitaire	French	60	08joi1316	8	M	Joy	16	150	350	42.85714286	d2_50	d4_50	08joi1316_0-150	51	14	0	0	0	0	42	50	Surprise	0	25	0.000173611
p26	F	25	3eme_annee_universitaire	French	60	08peu131	8	M	Fear	1	200	400	50	d2_50	d4_50	08peu131_0-200	39	31	0	38	0	0	0	11	Fear	1	51	0.000127315
p26	F	25	3eme_annee_universitaire	French	60	09int133	9	F	Neutral	3	450	1050	42.85714286	d2_50	d4_50	09int133_0-450	88	0	0	0	6	13	0	18	Surprise	0	30	9.26E-05
p26	F	25	3eme_annee_universitaire	French	60	01joi131	1	M	Joy	1	500	900	55.55555556	d3_75	d5_60	01joi131_0-500	82	0	0	11	0	0	53	16	Sadness	0	50	0.000162037
p26	F	25	3eme_annee_universitaire	French	60	02col133	2	F	Anger	3	600	1150	52.17391304	d3_75	d5_60	02col133_0-600	35	67	0	18	0	0	0	0	Anger	1	55	0.000138889
p26	F	25	3eme_annee_universitaire	French	60	03int133	3	M	Neutral	3	1100	2150	51.1627907	d3_75	d5_60	03int133_0-1100	36	0	0	0	51	0	0	17	Joy	0	66	0.000138889
p26	F	25	3eme_annee_universitaire	French	60	05col132	5	M	Anger	2	400	750	53.33333333	d3_75	d5_60	05col132_0-400	18	80	0	0	0	0	0	33	Anger	1	81	0.000115741
p26	F	25	3eme_annee_universitaire	French	60	05joi134	5	M	Joy	4	600	1000	60	d3_75	d5_60	05joi134_0-600	100	0	0	23	0	0	44	0	Sadness	0	36	0.000138889
p26	F	25	3eme_annee_universitaire	French	60	07joi138	7	F	Joy	8	400	750	53.33333333	d3_75	d5_60	07joi138_0-400	65	7	14	26	0	0	0	0	Fear	0	13	0.000115741
p26	F	25	3eme_annee_universitaire	French	60	09deg131	9	F	Disgust	1	550	1050	52.38095238	d3_75	d5_60	09deg131_0-550	14	6	89	0	0	0	0	26	Disgust	1	75	0.000150463
p26	F	25	3eme_annee_universitaire	French	60	09peu131	9	F	Fear	1	250	450	55.55555556	d3_75	d5_60	09peu131_0-250	42	0	0	64	0	0	0	42	Fear	1	50	6.94E-05
p26	F	25	3eme_annee_universitaire	French	60	01int135	1	M	Neutral	5	650	950	68.42105263	d3_75	d6_70	01int135_0-650	32	0	0	0	13	8	0	11	Joy	0	28	9.26E-05
p26	F	25	3eme_annee_universitaire	French	60	03peu132	3	M	Fear	2	400	600	66.66666667	d3_75	d6_70	03peu132_0-400	93	0	0	28	0	8	0	9	Fear	1	22	0.000138889
p26	F	25	3eme_annee_universitaire	French	60	04joi134	4	M	Joy	4	2550	4100	62.19512195	d3_75	d6_70	04joi134_0-2550	86	0	0	0	0	0	84	0	Sadness	0	68	0.000104167
p26	F	25	3eme_annee_universitaire	French	60	05tri132	5	M	Sadness	2	850	1300	65.38461538	d3_75	d6_70	05tri132_0-850	76	0	0	0	0	8	27	0	Sadness	1	22	9.26E-05
p26	F	25	3eme_annee_universitaire	French	60	06tri133	6	F	Sadness	3	650	950	68.42105263	d3_75	d6_70	06tri133_0-650	20	0	0	0	0	38	0	23	Neutral	0	32	0.000127315
p26	F	25	3eme_annee_universitaire	French	60	07int132	7	F	Neutral	2	800	1250	64	d3_75	d6_70	07int132_0-800	50	0	0	0	5	50	0	0	Neutral	1	34	9.26E-05
p26	F	25	3eme_annee_universitaire	French	60	07int137	7	F	Neutral	7	950	1450	65.51724138	d3_75	d6_70	07int137_0-950	74	0	0	0	30	8	0	63	Surprise	0	51	0.000127315
p26	F	25	3eme_annee_universitaire	French	60	05col133	5	M	Anger	3	650	900	72.22222222	d3_75	d7_80	05col133_0-650	68	50	0	0	0	0	0	0	Anger	1	73	8.10E-05
p26	F	25	3eme_annee_universitaire	French	60	06tri133	6	F	Sadness	3	700	950	73.68421053	d3_75	d7_80	06tri133_0-700	60	0	0	0	14	34	0	11	Neutral	0	36	6.94E-05
p26	F	25	3eme_annee_universitaire	French	60	07tri131	7	F	Sadness	1	1200	1600	75	d3_75	d7_80	07tri131_0-1200	47	0	0	0	0	11	36	0	Sadness	1	51	0.000104167
p26	F	25	3eme_annee_universitaire	French	60	08peu134	8	M	Fear	4	750	1050	71.42857143	d3_75	d7_80	08peu134_0-750	33	0	0	64	0	0	22	41	Fear	1	59	0.000127315
p26	F	25	3eme_annee_universitaire	French	60	10col137	10	F	Anger	7	1600	2250	71.11111111	d3_75	d7_80	10col137_0-1600	57	94	0	0	0	0	0	0	Anger	1	93	0.000104167
p26	F	25	3eme_annee_universitaire	French	60	01col136	1	M	Anger	6	700	900	77.77777778	d4_100	d7_80	01col136_0-700	90	45	0	0	0	0	0	0	Anger	1	65	5.79E-05
p26	F	25	3eme_annee_universitaire	French	60	07int132	7	F	Neutral	2	1000	1250	80	d4_100	d7_80	07int132_0-1000	5	0	7	0	17	71	0	0	Neutral	1	36	0.000219907
p26	F	25	3eme_annee_universitaire	French	60	07tri131	7	F	Sadness	1	1250	1600	78.125	d4_100	d7_80	07tri131_0-1250	83	0	0	0	0	29	23	0	Neutral	0	36	8.10E-05
p26	F	25	3eme_annee_universitaire	French	60	01peu136	1	M	Fear	6	1050	1200	87.5	d4_100	d8_90	01peu136_0-1050	11	14	7	77	0	0	0	35	Fear	1	73	0.000138889
p26	F	25	3eme_annee_universitaire	French	60	02peu1310	2	F	Fear	10	1150	1300	88.46153846	d4_100	d8_90	02peu1310_0-1150	63	0	0	84	0	0	0	0	Fear	1	77	9.26E-05
p26	F	25	3eme_annee_universitaire	French	60	02peu139	2	F	Fear	9	300	350	85.71428571	d4_100	d8_90	02peu139_0-300	59	0	0	72	0	0	0	74	Surprise	0	74	0.000162037
p26	F	25	3eme_annee_universitaire	French	60	03col133	3	M	Anger	3	1850	2150	86.04651163	d4_100	d8_90	03col133_0-1850	1	35	0	24	0	0	0	4	Anger	1	36	0.000277778
p26	F	25	3eme_annee_universitaire	French	60	03joi131	3	M	Joy	1	4500	5050	89.10891089	d4_100	d8_90	03joi131_0-4500	53	0	0	0	0	0	82	0	Sadness	0	77	8.10E-05
p26	F	25	3eme_annee_universitaire	French	60	03peu131	3	M	Fear	1	900	1100	81.81818182	d4_100	d8_90	03peu131_0-900	52	12	0	71	0	0	35	11	Fear	1	49	0.000150463
p26	F	25	3eme_annee_universitaire	French	60	05tri132	5	M	Sadness	2	1050	1300	80.76923077	d4_100	d8_90	05tri132_0-1050	8	0	10	0	0	0	40	0	Sadness	1	22	0.000115741
p26	F	25	3eme_annee_universitaire	French	60	06joi132	6	F	Joy	2	900	1000	90	d4_100	d8_90	06joi132_0-900	91	0	0	0	55	0	0	15	Joy	1	72	0.000127315
p26	F	25	3eme_annee_universitaire	French	60	07int132	7	F	Neutral	2	1100	1250	88	d4_100	d8_90	07int132_0-1100	27	0	0	0	14	0	0	25	Surprise	0	33	0.000127315
p26	F	25	3eme_annee_universitaire	French	60	07peu132	7	F	Fear	2	650	750	86.66666667	d4_100	d8_90	07peu132_0-650	43	0	0	85	0	0	6	12	Fear	1	77	0.000127315
p26	F	25	3eme_annee_universitaire	French	60	07tri131	7	F	Sadness	1	1300	1600	81.25	d4_100	d8_90	07tri131_0-1300	6	0	16	0	0	0	72	0	Sadness	1	73	0.000115741
p26	F	25	3eme_annee_universitaire	French	60	08tri134	8	M	Sadness	4	500	600	83.33333333	d4_100	d8_90	08tri134_0-500	96	0	0	0	0	14	24	0	Sadness	1	44	8.10E-05
p26	F	25	3eme_annee_universitaire	French	60	09deg137	9	F	Disgust	7	450	550	81.81818182	d4_100	d8_90	09deg137_0-450	104	0	62	0	0	0	0	10	Disgust	1	80	0.000138889
p26	F	25	3eme_annee_universitaire	French	60	10joi131	10	F	Joy	1	600	700	85.71428571	d4_100	d8_90	10joi131_0-600	38	14	0	0	0	0	76	0	Sadness	0	69	0.000127315
p26	F	25	3eme_annee_universitaire	French	60	02joi131	2	F	Joy	1	2300	2350	97.87234043	d4_100	d9_100	02joi131_0-2300	16	0	0	0	0	0	86	0	Sadness	0	76	0.000162037
p26	F	25	3eme_annee_universitaire	French	60	02joi133	2	F	Joy	3	1600	1750	91.42857143	d4_100	d9_100	02joi133_0-1600	46	0	0	7	0	0	81	8	Sadness	0	77	0.000127315
p26	F	25	3eme_annee_universitaire	French	60	03col131	3	M	Anger	1	2100	2150	97.6744186	d4_100	d9_100	03col131_0-2100	37	74	0	24	0	0	0	0	Anger	1	74	0.000104167
p26	F	25	3eme_annee_universitaire	French	60	03col133	3	M	Anger	3	1950	2150	90.69767442	d4_100	d9_100	03col133_0-1950	55	63	0	0	0	0	17	0	Anger	1	62	9.26E-05
p26	F	25	3eme_annee_universitaire	French	60	03peu131	3	M	Fear	1	1050	1100	95.45454545	d4_100	d9_100	03peu131_0-1050	94	0	0	37	0	0	0	0	Fear	1	51	0.000115741
p26	F	25	3eme_annee_universitaire	French	60	04joi133	4	M	Joy	3	1800	1950	92.30769231	d4_100	d9_100	04joi133_0-1800	56	0	0	0	0	0	90	0	Sadness	0	82	5.79E-05
p26	F	25	3eme_annee_universitaire	French	60	04joi134	4	M	Joy	4	4050	4100	98.7804878	d4_100	d9_100	04joi134_0-4050	48	0	0	0	0	0	79	0	Sadness	0	50	0.000162037
p26	F	25	3eme_annee_universitaire	French	60	05int1311	5	M	Neutral	11	500	550	90.90909091	d4_100	d9_100	05int1311_0-500	7	0	7	0	33	0	0	0	Joy	0	73	0.000104167
p26	F	25	3eme_annee_universitaire	French	60	05peu133	5	M	Fear	3	200	200	100	d4_100	d9_100	05peu133_0-200	58	0	0	30	0	0	0	67	Surprise	0	72	0.000150463
p26	F	25	3eme_annee_universitaire	French	60	06col134	6	F	Anger	4	1050	1050	100	d4_100	d9_100	06col134_0-1050	66	69	0	12	0	0	0	0	Anger	1	91	9.26E-05
p26	F	25	3eme_annee_universitaire	French	60	07int132	7	F	Neutral	2	1250	1250	100	d4_100	d9_100	07int132_0-1250	12	0	0	0	69	19	0	0	Joy	0	67	0.000127315
p26	F	25	3eme_annee_universitaire	French	60	07int137	7	F	Neutral	7	1400	1450	96.55172414	d4_100	d9_100	07int137_0-1400	101	0	0	0	10	0	0	65	Surprise	0	85	0.000138889
p26	F	25	3eme_annee_universitaire	French	60	07joi135	7	F	Joy	5	450	450	100	d4_100	d9_100	07joi135_0-450	97	0	0	0	51	12	0	5	Joy	1	67	9.26E-05
p26	F	25	3eme_annee_universitaire	French	60	07joi138	7	F	Joy	8	750	750	100	d4_100	d9_100	07joi138_0-750	95	0	0	0	50	0	0	12	Joy	1	68	0.000104167
p26	F	25	3eme_annee_universitaire	French	60	07peu131	7	F	Fear	1	450	450	100	d4_100	d9_100	07peu131_0-450	4	23	31	77	0	0	0	20	Fear	1	39	0.000173611
p26	F	25	3eme_annee_universitaire	French	60	08col133	8	M	Anger	3	600	600	100	d4_100	d9_100	08col133_0-600	62	34	0	0	0	0	0	0	Anger	1	22	0.000115741
p26	F	25	3eme_annee_universitaire	French	60	10int134	10	F	Neutral	4	750	750	100	d4_100	d9_100	10int134_0-750	24	0	0	0	45	29	0	8	Joy	0	61	0.000138889
p27	F	18	B2_psychologie	French	30	02deg132	2	F	Disgust	2	50	2550	1.960784314	d1_25	d0_10	02deg132_0-50	15	0	0	0	0	3	0	0	Neutral	0	1	0.000162037
p27	F	18	B2_psychologie	French	30	02joi133	2	F	Joy	3	150	1750	8.571428571	d1_25	d0_10	02joi133_0-150	37	0	0	49	0	0	0	0	Fear	0	1	5.79E-05
p27	F	18	B2_psychologie	French	30	03col133	3	M	Anger	3	100	2150	4.651162791	d1_25	d0_10	03col133_0-100	17	0	0	0	0	0	0	33	Surprise	0	20	0.000115741
p27	F	18	B2_psychologie	French	30	04col137	4	M	Anger	7	150	1550	9.677419355	d1_25	d0_10	04col137_0-150	42	65	0	0	0	0	0	0	Anger	1	16	5.79E-05
[truncated: 6,401 more rows]
